# Supplementary material for: Association of ten VEGF family genes with Alzheimer's disease endophenotypes at single cell resolution
Source: Alzheimers Dement. 2024 Dec 6;21(2):e14419. doi: 10.1002/alz.14419 (PMC11848196; doi:10.1002/alz.14419)
Supplement: Supplementary file 1 — Supporting Information [file ALZ-21-e14419-s002.xlsx]

## Sheet: Supplemental Table 1
Supplemental Table 1. Association of 10 VEGF Gene Expression and Various AD Outcomes in 8 Major Cell Types
Gene	Cell Type	logFC	se	p	FDR	Outcome	Global Rank	Global Rank %
VEGFD	astrocytes	0.0159169	0.00491395	0.00119896	0.0208359	β-amyloid load	616	3.9604
VEGFC	astrocytes	0.0128715	0.00488831	0.00846066	0.066633	β-amyloid load	1510	9.70811
FLT1	astrocytes	0.0163338	0.00717378	0.0227936	0.119616	β-amyloid load	2409	15.488
NRP1	astrocytes	-0.0116676	0.00610903	0.0561475	0.201807	β-amyloid load	3607	23.1902
VEGFB	astrocytes	0.00453068	0.0030977	0.143578	0.347104	β-amyloid load	5744	36.9294
PGF	astrocytes	0.00679083	0.0100795	0.500485	0.698661	β-amyloid load	10697	68.7733
VEGFA	astrocytes	-0.00295212	0.00733819	0.687467	0.82881	β-amyloid load	12635	81.2331
NRP2	astrocytes	0.000392918	0.00956591	0.967236	0.984414	β-amyloid load	15250	98.0455
FLT4	vascular niche	0.0269608	0.00755348	0.000357903	0.0102344	β-amyloid load	42	0.268852
PGF	vascular niche	0.0180442	0.00740937	0.0148785	0.0927672	β-amyloid load	635	4.06478
NRP1	vascular niche	0.0132187	0.00593845	0.0260174	0.129104	β-amyloid load	935	5.98515
NRP2	vascular niche	0.00796545	0.0040799	0.0508954	0.190729	β-amyloid load	1526	9.76828
FLT1	vascular niche	0.00896845	0.00523836	0.0868835	0.260403	β-amyloid load	2312	14.7996
VEGFD	vascular niche	0.0152797	0.0114103	0.180532	0.395896	β-amyloid load	4024	25.7585
KDR	vascular niche	-0.0085087	0.0074386	0.252682	0.478746	β-amyloid load	5191	33.2288
VEGFB	vascular niche	0.0017236	0.00593549	0.771519	0.880728	β-amyloid load	12542	80.2842
VEGFA	vascular niche	-0.0010151	0.00877806	0.907937	0.955096	β-amyloid load	14347	91.8384
VEGFC	vascular niche	-0.000577078	0.00854955	0.946185	0.974207	β-amyloid load	14901	95.3847
NRP1	CUX2- Excitatory neurons	-0.0113703	0.0049837	0.022519	0.118797	β-amyloid load	4341	26.0783
VEGFA	CUX2- Excitatory neurons	-0.00982737	0.00513732	0.0557558	0.201013	β-amyloid load	5909	35.498
VEGFB	CUX2- Excitatory neurons	-0.00549444	0.00445229	0.217177	0.439864	β-amyloid load	9279	55.7431
FLT1	CUX2- Excitatory neurons	-0.00775898	0.00749024	0.300259	0.527363	β-amyloid load	10422	62.6096
VEGFC	CUX2- Excitatory neurons	-0.00350607	0.00619035	0.571138	0.750522	β-amyloid load	13202	79.3103
VEGFD	CUX2- Excitatory neurons	0.000892202	0.00211812	0.673592	0.819327	β-amyloid load	14029	84.2785
NRP2	CUX2- Excitatory neurons	-0.000432384	0.00334862	0.89726	0.9499	β-amyloid load	15824	95.0619
FLT1	CUX2+ Excitatory neurons	0.0206859	0.00831842	0.0128914	0.0851059	β-amyloid load	2460	14.8739
VEGFD	CUX2+ Excitatory neurons	0.00540672	0.00249947	0.03053	0.141648	β-amyloid load	3537	21.3858
NRP1	CUX2+ Excitatory neurons	0.00618951	0.00308254	0.044651	0.176459	β-amyloid load	4190	25.3341
NRP2	CUX2+ Excitatory neurons	0.00467005	0.0035457	0.187804	0.405137	β-amyloid load	7592	45.9036
VEGFA	CUX2+ Excitatory neurons	-0.00602279	0.00568259	0.289205	0.516726	β-amyloid load	9114	55.1061
VEGFB	CUX2+ Excitatory neurons	-0.000398396	0.00499062	0.936373	0.969152	β-amyloid load	15952	96.4508
VEGFB	Inhibitory neurons	-0.012393	0.00363577	0.000652863	0.0144308	β-amyloid load	1404	8.6935
VEGFA	Inhibitory neurons	-0.011579	0.00390272	0.00300819	0.0360531	β-amyloid load	2241	13.8762
VEGFC	Inhibitory neurons	-0.00974495	0.00593969	0.10087	0.283444	β-amyloid load	7030	43.5294
NRP1	Inhibitory neurons	0.00371519	0.00311478	0.232963	0.457835	β-amyloid load	9310	57.6471
VEGFD	Inhibitory neurons	0.00221009	0.00255385	0.386822	0.607502	β-amyloid load	11122	68.8669
KDR	Inhibitory neurons	-0.00436116	0.00681994	0.522515	0.715114	β-amyloid load	12449	77.0836
FLT1	Inhibitory neurons	-0.000892353	0.00350131	0.798829	0.89704	β-amyloid load	14661	90.7802
NRP2	Inhibitory neurons	-0.000457448	0.00303658	0.880255	0.941082	β-amyloid load	15282	94.6254
FLT1	Microglia	0.0532671	0.0113518	2.70011e-06	0.000618394	β-amyloid load	60	0.402766
VEGFB	Microglia	0.00878663	0.00395312	0.0262353	0.129724	β-amyloid load	2974	19.9638
NRP2	Microglia	0.00744832	0.00354015	0.0353825	0.154206	β-amyloid load	3398	22.81
NRP1	Microglia	0.00813868	0.00456506	0.0746158	0.238434	β-amyloid load	4779	32.0803
VEGFD	Microglia	0.0153099	0.00968521	0.113935	0.303811	β-amyloid load	5796	38.9072
VEGFA	Microglia	0.00557593	0.00832451	0.502972	0.700536	β-amyloid load	11070	74.3103
VEGFB	Oligodendrocytes	0.0135329	0.00355816	0.000142765	0.00591154	β-amyloid load	449	3.08782
NRP1	Oligodendrocytes	0.0144034	0.00661094	0.0293529	0.13853	β-amyloid load	3931	27.0339
VEGFD	Oligodendrocytes	0.00952593	0.0044671	0.0329685	0.148071	β-amyloid load	4127	28.3818
FLT1	Oligodendrocytes	0.0165396	0.00834847	0.0475747	0.183207	β-amyloid load	4735	32.5631
NRP2	Oligodendrocytes	0.00469331	0.00533845	0.379319	0.600915	β-amyloid load	10335	71.0749
KDR	Oligodendrocytes	0.00288506	0.00546347	0.597455	0.768833	β-amyloid load	12111	83.2886
VEGFA	Oligodendrocytes	-0.000682111	0.00839398	0.935234	0.968648	β-amyloid load	14208	97.7099
NRP1	Oligodendrocytes precursor cells	0.0181118	0.00591652	0.00220436	0.0298705	β-amyloid load	735	4.72456
FLT1	Oligodendrocytes precursor cells	0.0267862	0.0110006	0.0148926	0.0928264	β-amyloid load	2052	13.1902
VEGFB	Oligodendrocytes precursor cells	0.00718548	0.00330009	0.0294536	0.138782	β-amyloid load	2951	18.969
VEGFA	Oligodendrocytes precursor cells	-0.0189124	0.00921306	0.040094	0.165644	β-amyloid load	3458	22.2279
VEGFD	Oligodendrocytes precursor cells	0.0145291	0.0076193	0.0565368	0.202608	β-amyloid load	4076	26.2004
NRP2	Oligodendrocytes precursor cells	0.00614987	0.00705239	0.383194	0.604223	β-amyloid load	10043	64.5561
NRP1	astrocytes	-0.0137897	0.00373548	0.000222891	0.0186993	Tau density	252	1.62016
PGF	astrocytes	-0.0145475	0.00709456	0.0403149	0.260853	Tau density	2832	18.2075
VEGFC	astrocytes	0.00408827	0.00321881	0.204042	0.574425	Tau density	6082	39.1025
NRP2	astrocytes	-0.00621603	0.00563	0.269553	0.648362	Tau density	6999	44.9981
VEGFD	astrocytes	0.00279533	0.0031987	0.382176	0.749751	Tau density	8404	54.0311
VEGFB	astrocytes	-0.000624805	0.00200274	0.75506	0.939109	Tau density	12592	80.9567
VEGFA	astrocytes	-0.000628862	0.0047368	0.894382	0.976818	Tau density	14295	91.9056
FLT1	astrocytes	-0.000125163	0.00472288	0.978857	0.995466	Tau density	15284	98.2641
FLT4	vascular niche	0.0113741	0.00470744	0.0156841	0.161541	Tau density	495	3.16861
VEGFC	vascular niche	-0.0119022	0.00560693	0.0337738	0.238793	Tau density	928	5.94034
PGF	vascular niche	0.00682152	0.00458188	0.136539	0.476457	Tau density	2946	18.858
VEGFA	vascular niche	0.00812758	0.00559973	0.146662	0.492811	Tau density	3127	20.0166
VEGFB	vascular niche	0.00357162	0.00369754	0.334071	0.710054	Tau density	6124	39.2011
NRP1	vascular niche	0.00358691	0.00379686	0.34481	0.719766	Tau density	6260	40.0717
FLT1	vascular niche	0.00294256	0.00337779	0.383672	0.750735	Tau density	6828	43.7076
VEGFD	vascular niche	-0.00616264	0.00784594	0.432187	0.78544	Tau density	7558	48.3805
NRP2	vascular niche	0.000689609	0.00258366	0.789537	0.949919	Tau density	12669	81.0972
KDR	vascular niche	-0.00105329	0.00458121	0.818158	0.959007	Tau density	13050	83.536
VEGFC	CUX2- Excitatory neurons	0.00944181	0.00380775	0.0131518	0.147391	Tau density	2654	15.9438
FLT1	CUX2- Excitatory neurons	-0.00415178	0.00441496	0.347017	0.721801	Tau density	10127	60.8374
NRP1	CUX2- Excitatory neurons	-0.0027593	0.00300296	0.35817	0.730967	Tau density	10280	61.7566
VEGFA	CUX2- Excitatory neurons	-0.00160919	0.00327683	0.623368	0.890675	Tau density	13139	78.9319
VEGFD	CUX2- Excitatory neurons	0.000474497	0.00127755	0.71033	0.924358	Tau density	14015	84.1944
NRP2	CUX2- Excitatory neurons	-0.000535757	0.00208246	0.79697	0.952194	Tau density	14811	88.9763
VEGFB	CUX2- Excitatory neurons	-0.000558661	0.0027177	0.837131	0.96425	Tau density	15161	91.0789
NRP2	CUX2+ Excitatory neurons	0.0047765	0.00231109	0.0387554	0.256056	Tau density	3947	23.8648
VEGFB	CUX2+ Excitatory neurons	0.00524201	0.00314287	0.0953341	0.400341	Tau density	5717	34.5668
FLT1	CUX2+ Excitatory neurons	0.00753791	0.00527884	0.153307	0.503149	Tau density	7050	42.6265
VEGFD	CUX2+ Excitatory neurons	0.00149801	0.00157775	0.342387	0.717916	Tau density	9903	59.8767
VEGFA	CUX2+ Excitatory neurons	0.00204129	0.00365048	0.576036	0.869034	Tau density	12478	75.4459
NRP1	CUX2+ Excitatory neurons	0.00066988	0.00196345	0.732972	0.931845	Tau density	13981	84.5335
NRP2	Inhibitory neurons	-0.00443568	0.00189478	0.0192323	0.178841	Tau density	2718	16.8297
VEGFB	Inhibitory neurons	-0.00338406	0.00230399	0.141892	0.485133	Tau density	6564	40.644
FLT1	Inhibitory neurons	-0.0025924	0.00217565	0.233436	0.60863	Tau density	8076	50.0062
VEGFD	Inhibitory neurons	0.00141762	0.00157437	0.367888	0.739032	Tau density	9797	60.6625
KDR	Inhibitory neurons	0.00282576	0.0041508	0.496014	0.825428	Tau density	11281	69.8514
NRP1	Inhibitory neurons	0.00110125	0.00192825	0.567923	0.864951	Tau density	12044	74.5759
VEGFC	Inhibitory neurons	0.00147801	0.00366458	0.68671	0.91578	Tau density	13209	81.7895
VEGFA	Inhibitory neurons	0.000837428	0.00244984	0.732479	0.931705	Tau density	13636	84.4334
FLT1	Microglia	0.0195222	0.00704766	0.00560528	0.0949783	Tau density	331	2.22192
NRP2	Microglia	-0.00357353	0.00220435	0.104991	0.419337	Tau density	2016	13.5329
VEGFD	Microglia	-0.00530768	0.00648424	0.413043	0.771866	Tau density	6177	41.4647
NRP1	Microglia	0.00169598	0.00291542	0.560751	0.861732	Tau density	8237	55.293
VEGFA	Microglia	0.0028497	0.00529723	0.590604	0.875736	Tau density	8726	58.5756
VEGFB	Microglia	-2.48516e-05	0.00253038	0.992164	0.998235	Tau density	14765	99.1139
VEGFB	Oligodendrocytes	0.00563043	0.00225763	0.0126329	0.144439	Tau density	769	5.28849
VEGFD	Oligodendrocytes	0.00329464	0.00275133	0.231122	0.605965	Tau density	4160	28.6088
VEGFA	Oligodendrocytes	0.00547004	0.00534865	0.306451	0.684012	Tau density	5099	35.0664
NRP2	Oligodendrocytes	-0.00153589	0.00334911	0.646524	0.899966	Tau density	9284	63.8471
FLT1	Oligodendrocytes	0.00136109	0.00528982	0.796944	0.952187	Tau density	11364	78.1514
NRP1	Oligodendrocytes	0.000850273	0.0041238	0.836645	0.964128	Tau density	11933	82.0645
KDR	Oligodendrocytes	-0.000283441	0.0034562	0.934639	0.985775	Tau density	13518	92.9647
VEGFD	Oligodendrocytes precursor cells	0.00478564	0.00461536	0.299785	0.677449	Tau density	4983	32.0306
VEGFA	Oligodendrocytes precursor cells	0.00301723	0.00603338	0.617012	0.887493	Tau density	9544	61.3486
VEGFB	Oligodendrocytes precursor cells	-0.00100792	0.00208675	0.629088	0.892875	Tau density	9743	62.6278
FLT1	Oligodendrocytes precursor cells	0.00231986	0.00659261	0.724923	0.929311	Tau density	11307	72.6811
NRP2	Oligodendrocytes precursor cells	-0.00155304	0.00447729	0.728688	0.930562	Tau density	11374	73.1118
NRP1	Oligodendrocytes precursor cells	-0.000735357	0.00382258	0.847451	0.966735	Tau density	13196	84.8236
VEGFC	astrocytes	-0.0266939	0.022749	0.240632	0.576141	Last cognition before death	5569	35.8112
VEGFA	astrocytes	-0.0351549	0.0303054	0.246041	0.581438	Last cognition before death	5646	36.3063
VEGFD	astrocytes	0.0235515	0.0223617	0.292245	0.624884	Last cognition before death	6394	41.1163
VEGFB	astrocytes	-0.00984661	0.014081	0.484376	0.763876	Last cognition before death	9237	59.3981
PGF	astrocytes	0.0274322	0.0452922	0.544732	0.799716	Last cognition before death	10043	64.5811
NRP1	astrocytes	0.00979602	0.0269637	0.716378	0.889247	Last cognition before death	12172	78.2715
FLT1	astrocytes	-0.00373621	0.0328868	0.909548	0.968413	Last cognition before death	14487	93.158
NRP2	astrocytes	-0.00165616	0.0402625	0.967189	0.989046	Last cognition before death	15170	97.55
FLT1	vascular niche	-0.0889492	0.0237192	0.000176765	0.0121281	Last cognition before death	68	0.435228
FLT4	vascular niche	-0.102	0.0347475	0.00333047	0.0644345	Last cognition before death	347	2.22094
VEGFA	vascular niche	-0.105375	0.0375535	0.00501614	0.0812348	Last cognition before death	432	2.76498
VEGFD	vascular niche	0.0974842	0.0565358	0.0846553	0.357116	Last cognition before death	2638	16.8843
VEGFB	vascular niche	-0.0435449	0.0270195	0.107046	0.398227	Last cognition before death	3138	20.0845
NRP2	vascular niche	-0.0244998	0.0186946	0.190018	0.520772	Last cognition before death	4582	29.3267
KDR	vascular niche	-0.0322831	0.0318045	0.310083	0.639939	Last cognition before death	6451	41.289
NRP1	vascular niche	-0.0253999	0.0275744	0.356978	0.677056	Last cognition before death	7176	45.9293
PGF	vascular niche	-0.0297002	0.0336094	0.376865	0.691977	Last cognition before death	7474	47.8367
VEGFC	vascular niche	0.00809531	0.0381537	0.831969	0.938746	Last cognition before death	13490	86.3415
VEGFC	CUX2- Excitatory neurons	-0.0742578	0.0275944	0.00712289	0.0984583	Last cognition before death	2560	15.3745
NRP1	CUX2- Excitatory neurons	0.0449898	0.022396	0.0445552	0.258328	Last cognition before death	5218	31.3375
VEGFD	CUX2- Excitatory neurons	-0.00979555	0.00959754	0.307429	0.637504	Last cognition before death	10541	63.3055
VEGFB	CUX2- Excitatory neurons	0.0065415	0.0195882	0.738416	0.899306	Last cognition before death	14665	88.0728
VEGFA	CUX2- Excitatory neurons	0.00391479	0.0220817	0.859284	0.949369	Last cognition before death	15621	93.8142
NRP2	CUX2- Excitatory neurons	0.00105177	0.0146922	0.94293	0.980846	Last cognition before death	16198	97.2794
FLT1	CUX2- Excitatory neurons	-0.00148464	0.0326646	0.963748	0.987929	Last cognition before death	16367	98.2944
NRP2	CUX2+ Excitatory neurons	-0.0348315	0.0158187	0.0276708	0.202187	Last cognition before death	3952	23.8792
VEGFA	CUX2+ Excitatory neurons	-0.031259	0.0244453	0.200992	0.533766	Last cognition before death	8770	52.9909
VEGFB	CUX2+ Excitatory neurons	-0.0273395	0.0228427	0.231362	0.566379	Last cognition before death	9265	55.9819
VEGFD	CUX2+ Excitatory neurons	-0.00981232	0.0114803	0.392712	0.702858	Last cognition before death	11334	68.4834
NRP1	CUX2+ Excitatory neurons	-0.00886941	0.0141886	0.5319	0.792279	Last cognition before death	12731	76.9245
FLT1	CUX2+ Excitatory neurons	-0.0130502	0.0379919	0.731223	0.896216	Last cognition before death	14461	87.3776
FLT1	Inhibitory neurons	0.0340308	0.015806	0.0313159	0.215453	Last cognition before death	3620	22.4038
KDR	Inhibitory neurons	-0.0583119	0.0307968	0.0582995	0.29776	Last cognition before death	4711	29.1558
NRP2	Inhibitory neurons	0.0162349	0.0133016	0.222266	0.557128	Last cognition before death	8321	51.4977
VEGFB	Inhibitory neurons	0.0196581	0.0163139	0.228206	0.563334	Last cognition before death	8409	52.0423
VEGFC	Inhibitory neurons	-0.0230301	0.0255734	0.367828	0.685221	Last cognition before death	10234	63.337
VEGFD	Inhibitory neurons	-0.00862342	0.0113479	0.447308	0.739829	Last cognition before death	11156	69.0432
VEGFA	Inhibitory neurons	0.00669893	0.0168694	0.691289	0.877286	Last cognition before death	13557	83.9027
NRP1	Inhibitory neurons	0.00498859	0.0143755	0.728575	0.895014	Last cognition before death	13918	86.1369
FLT1	Microglia	-0.175773	0.0463478	0.000149154	0.0109681	Last cognition before death	33	0.221581
NRP2	Microglia	0.0417213	0.0157436	0.00804791	0.105117	Last cognition before death	285	1.91365
VEGFA	Microglia	-0.0346179	0.0365216	0.343193	0.666843	Last cognition before death	5823	39.0989
NRP1	Microglia	-0.0183652	0.0209743	0.381244	0.694838	Last cognition before death	6413	43.0605
VEGFB	Microglia	-0.00944721	0.0182534	0.604765	0.83396	Last cognition before death	9642	64.7418
VEGFD	Microglia	0.0193407	0.0454141	0.6702	0.867022	Last cognition before death	10558	70.8924
VEGFB	Oligodendrocytes	-0.0377335	0.0157764	0.0167674	0.155113	Last cognition before death	783	5.38959
VEGFA	Oligodendrocytes	-0.0757407	0.0368341	0.0397566	0.244032	Last cognition before death	1329	9.14785
NRP2	Oligodendrocytes	-0.0301298	0.0228976	0.188224	0.51875	Last cognition before death	4090	28.1525
NRP1	Oligodendrocytes	-0.0176845	0.0298417	0.553442	0.805057	Last cognition before death	9600	66.0793
KDR	Oligodendrocytes	0.00786634	0.0242521	0.745668	0.902463	Last cognition before death	11798	81.2087
VEGFD	Oligodendrocytes	-0.00587769	0.019464	0.762669	0.91045	Last cognition before death	11980	82.4615
FLT1	Oligodendrocytes	0.00445601	0.0375612	0.905566	0.966994	Last cognition before death	13496	92.8965
FLT1	Oligodendrocytes precursor cells	0.0732825	0.0519411	0.158281	0.478906	Last cognition before death	3325	21.3552
VEGFD	Oligodendrocytes precursor cells	-0.0331968	0.0337458	0.325247	0.652628	Last cognition before death	5986	38.4457
VEGFA	Oligodendrocytes precursor cells	0.0220069	0.036064	0.541717	0.798081	Last cognition before death	9235	59.3128
NRP2	Oligodendrocytes precursor cells	0.0193289	0.0318212	0.543571	0.798939	Last cognition before death	9268	59.5247
VEGFB	Oligodendrocytes precursor cells	-0.00883073	0.0149188	0.553904	0.805439	Last cognition before death	9396	60.3468
NRP1	Oligodendrocytes precursor cells	0.000699094	0.0271683	0.979471	0.993471	Last cognition before death	15291	98.2081
NRP1	astrocytes	0.824634	0.285844	0.00391528	0.0417897	Cognition trajectory	1216	7.81692
NRP2	astrocytes	0.747201	0.436516	0.0869453	0.290833	Cognition trajectory	4343	27.9185
PGF	astrocytes	0.853267	0.498749	0.0871154	0.291254	Cognition trajectory	4348	27.9506
FLT1	astrocytes	0.455108	0.34252	0.183946	0.447088	Cognition trajectory	6158	39.586
VEGFB	astrocytes	-0.162659	0.146109	0.26559	0.547434	Cognition trajectory	7305	46.9594
VEGFD	astrocytes	0.241185	0.226994	0.288001	0.570798	Cognition trajectory	7640	49.1129
VEGFC	astrocytes	-0.169066	0.233608	0.469239	0.728247	Cognition trajectory	9906	63.6796
VEGFA	astrocytes	-0.223271	0.337476	0.508233	0.75548	Cognition trajectory	10379	66.7202
FLT1	vascular niche	-0.771197	0.247782	0.00185574	0.0260955	Cognition trajectory	311	1.99321
FLT4	vascular niche	-1.08855	0.372818	0.00350272	0.0390225	Cognition trajectory	445	2.85202
VEGFA	vascular niche	-0.93365	0.395857	0.0183464	0.110898	Cognition trajectory	1132	7.25502
VEGFC	vascular niche	0.610476	0.417013	0.143214	0.388753	Cognition trajectory	4031	25.8348
VEGFD	vascular niche	0.618981	0.56994	0.277458	0.560049	Cognition trajectory	6288	40.2999
NRP1	vascular niche	-0.290483	0.28688	0.311271	0.594043	Cognition trajectory	6814	43.6711
PGF	vascular niche	-0.326704	0.349777	0.350285	0.630401	Cognition trajectory	7399	47.4204
VEGFB	vascular niche	-0.24431	0.280457	0.383693	0.659064	Cognition trajectory	7832	50.1955
NRP2	vascular niche	-0.169263	0.194585	0.384373	0.659667	Cognition trajectory	7841	50.2532
KDR	vascular niche	0.093479	0.34633	0.787227	0.911989	Cognition trajectory	12988	83.2404
VEGFC	CUX2- Excitatory neurons	-0.754471	0.291261	0.00958758	0.0734196	Cognition trajectory	3973	23.8647
NRP1	CUX2- Excitatory neurons	0.495246	0.231838	0.0326654	0.15917	Cognition trajectory	5779	34.7129
VEGFA	CUX2- Excitatory neurons	0.314896	0.241444	0.192158	0.457849	Cognition trajectory	9735	58.4755
VEGFD	CUX2- Excitatory neurons	-0.0796796	0.0987224	0.419605	0.688881	Cognition trajectory	12254	73.6064
NRP2	CUX2- Excitatory neurons	0.0945759	0.156211	0.544888	0.778922	Cognition trajectory	13365	80.2799
FLT1	CUX2- Excitatory neurons	0.167225	0.343073	0.625952	0.828707	Cognition trajectory	13991	84.0401
VEGFB	CUX2- Excitatory neurons	0.0646208	0.205893	0.75363	0.895928	Cognition trajectory	14980	89.9808
NRP2	CUX2+ Excitatory neurons	-0.390779	0.166034	0.0185926	0.111901	Cognition trajectory	4796	28.9999
VEGFB	CUX2+ Excitatory neurons	-0.361405	0.234565	0.12338	0.356268	Cognition trajectory	8513	51.4754
VEGFD	CUX2+ Excitatory neurons	-0.12518	0.119824	0.296162	0.579422	Cognition trajectory	11039	66.7493
NRP1	CUX2+ Excitatory neurons	-0.149811	0.146363	0.306045	0.589204	Cognition trajectory	11131	67.3056
VEGFA	CUX2+ Excitatory neurons	-0.10176	0.266123	0.702179	0.870908	Cognition trajectory	14546	87.955
FLT1	CUX2+ Excitatory neurons	-0.0218198	0.401208	0.956628	0.983599	Cognition trajectory	16243	98.2162
FLT1	Inhibitory neurons	0.440298	0.164154	0.00731326	0.0619793	Cognition trajectory	3417	21.1553
NRP2	Inhibitory neurons	0.289043	0.143007	0.0432606	0.189549	Cognition trajectory	6019	37.2647
VEGFB	Inhibitory neurons	0.265995	0.173934	0.126194	0.361205	Cognition trajectory	8293	51.3435
KDR	Inhibitory neurons	-0.381173	0.316158	0.227956	0.503249	Cognition trajectory	9896	61.268
VEGFA	Inhibitory neurons	0.174917	0.18281	0.338656	0.619692	Cognition trajectory	11142	68.9822
NRP1	Inhibitory neurons	0.0999006	0.1458	0.493224	0.745438	Cognition trajectory	12532	77.5879
VEGFC	Inhibitory neurons	-0.184601	0.273033	0.498969	0.749472	Cognition trajectory	12597	77.9903
VEGFD	Inhibitory neurons	-0.0757668	0.118701	0.523277	0.764952	Cognition trajectory	12791	79.1914
FLT1	Microglia	-1.96389	0.503875	9.71576e-05	0.00389898	Cognition trajectory	51	0.342351
NRP2	Microglia	0.484027	0.164631	0.00328136	0.037461	Cognition trajectory	308	2.06753
NRP1	Microglia	-0.268763	0.213474	0.208031	0.478945	Cognition trajectory	4082	27.4015
VEGFA	Microglia	0.256427	0.391442	0.512414	0.757945	Cognition trajectory	8376	56.2261
VEGFB	Microglia	-0.0462838	0.186708	0.804217	0.920045	Cognition trajectory	12305	82.6005
VEGFD	Microglia	0.10813	0.472313	0.818918	0.92732	Cognition trajectory	12490	83.8424
VEGFB	Oligodendrocytes	-0.561231	0.166013	0.000723179	0.0144208	Cognition trajectory	357	2.45597
VEGFA	Oligodendrocytes	-0.531053	0.387037	0.170033	0.427945	Cognition trajectory	3984	27.4078
FLT1	Oligodendrocytes	0.449187	0.388155	0.247176	0.526499	Cognition trajectory	5039	34.6657
NRP2	Oligodendrocytes	0.217236	0.246236	0.377655	0.653996	Cognition trajectory	6743	46.3883
VEGFD	Oligodendrocytes	-0.0409273	0.207671	0.843767	0.937911	Cognition trajectory	12594	86.6401
KDR	Oligodendrocytes	0.0444196	0.256392	0.862456	0.946039	Cognition trajectory	12831	88.2705
NRP1	Oligodendrocytes	0.00369704	0.304033	0.990298	0.996291	Cognition trajectory	14411	99.1401
VEGFA	Oligodendrocytes precursor cells	0.623222	0.413017	0.131312	0.369783	Cognition trajectory	3405	21.8858
FLT1	Oligodendrocytes precursor cells	0.665548	0.527239	0.206832	0.47727	Cognition trajectory	4695	30.1774
NRP2	Oligodendrocytes precursor cells	0.346766	0.33042	0.293962	0.577099	Cognition trajectory	6026	38.7325
NRP1	Oligodendrocytes precursor cells	0.209212	0.284493	0.462105	0.722906	Cognition trajectory	8444	54.2743
VEGFB	Oligodendrocytes precursor cells	-0.0978633	0.154823	0.527323	0.767782	Cognition trajectory	9359	60.1555
VEGFD	Oligodendrocytes precursor cells	-0.191656	0.360956	0.595441	0.810639	Cognition trajectory	10309	66.2617
NRP1	astrocytes	-0.117778	0.0644069	0.0674503	0.282346	AD diagnosis	3260	20.9283
VEGFC	astrocytes	0.0718908	0.0551641	0.1925	0.489223	AD diagnosis	5779	37.0996
NRP2	astrocytes	-0.114993	0.0954494	0.228299	0.533088	AD diagnosis	6366	40.8679
PGF	astrocytes	-0.0904924	0.104925	0.388443	0.687239	AD diagnosis	8626	55.3765
VEGFD	astrocytes	-0.0411139	0.0540891	0.447186	0.731802	AD diagnosis	9344	59.9859
VEGFA	astrocytes	0.0459194	0.0788872	0.560507	0.805428	AD diagnosis	10704	68.7167
FLT1	astrocytes	-0.0223745	0.0810917	0.782612	0.91951	AD diagnosis	13169	84.5413
VEGFB	astrocytes	-0.00368071	0.0320172	0.908477	0.969657	AD diagnosis	14527	93.2593
FLT1	vascular niche	0.195256	0.0553886	0.000423163	0.0173362	AD diagnosis	124	0.791877
VEGFA	vascular niche	0.206834	0.0964727	0.0320361	0.18852	AD diagnosis	1580	10.09
FLT4	vascular niche	0.16474	0.0876425	0.0601509	0.26564	AD diagnosis	2393	15.2819
VEGFD	vascular niche	-0.197447	0.127033	0.120112	0.384358	AD diagnosis	3616	23.0922
VEGFB	vascular niche	0.0913779	0.0644594	0.156306	0.439144	AD diagnosis	4321	27.5944
KDR	vascular niche	0.094251	0.0802392	0.240145	0.54667	AD diagnosis	5663	36.1645
NRP1	vascular niche	0.0750248	0.0647874	0.246857	0.554164	AD diagnosis	5770	36.8478
PGF	vascular niche	0.0860391	0.0794405	0.27878	0.588703	AD diagnosis	6239	39.8429
VEGFC	vascular niche	0.0482196	0.0945373	0.61001	0.83529	AD diagnosis	10808	69.021
NRP2	vascular niche	0.0204245	0.0428931	0.633951	0.848021	AD diagnosis	11136	71.1157
VEGFC	CUX2- Excitatory neurons	0.179506	0.0660951	0.00661023	0.0791844	AD diagnosis	2812	16.8848
NRP1	CUX2- Excitatory neurons	-0.0707932	0.054595	0.194736	0.491949	AD diagnosis	8974	53.885
NRP2	CUX2- Excitatory neurons	-0.041695	0.0338127	0.217533	0.520127	AD diagnosis	9343	56.1006
VEGFD	CUX2- Excitatory neurons	0.0268647	0.0220965	0.224066	0.528158	AD diagnosis	9446	56.7191
VEGFB	CUX2- Excitatory neurons	-0.0484727	0.0457641	0.289516	0.598607	AD diagnosis	10326	62.0031
VEGFA	CUX2- Excitatory neurons	-0.0474135	0.0552968	0.391204	0.689679	AD diagnosis	11452	68.7643
FLT1	CUX2- Excitatory neurons	0.0146977	0.0830737	0.859569	0.951242	AD diagnosis	15559	93.425
VEGFD	CUX2+ Excitatory neurons	0.0608624	0.0278995	0.0291475	0.179533	AD diagnosis	4385	26.4875
NRP1	CUX2+ Excitatory neurons	0.0588056	0.0340262	0.0839446	0.317857	AD diagnosis	6438	38.8886
VEGFA	CUX2+ Excitatory neurons	0.0572827	0.0589639	0.331306	0.638667	AD diagnosis	10588	63.9565
NRP2	CUX2+ Excitatory neurons	0.0253752	0.0407066	0.533042	0.78918	AD diagnosis	12665	76.5026
VEGFB	CUX2+ Excitatory neurons	-0.0128445	0.0509794	0.801076	0.927529	AD diagnosis	14966	90.4017
FLT1	CUX2+ Excitatory neurons	-0.0114238	0.0873923	0.895998	0.964774	AD diagnosis	15747	95.1193
KDR	Inhibitory neurons	0.165134	0.0720273	0.0218677	0.152485	AD diagnosis	4192	25.9342
NRP2	Inhibitory neurons	-0.0687599	0.0323865	0.0337449	0.193705	AD diagnosis	5014	31.0195
FLT1	Inhibitory neurons	-0.0801139	0.0380282	0.0351441	0.197873	AD diagnosis	5099	31.5454
VEGFB	Inhibitory neurons	-0.0679937	0.0381027	0.0743451	0.297501	AD diagnosis	6758	41.809
VEGFD	Inhibitory neurons	0.0312021	0.0274529	0.255717	0.563984	AD diagnosis	10320	63.8456
VEGFA	Inhibitory neurons	-0.0314244	0.04132	0.446948	0.731604	AD diagnosis	12287	76.0146
VEGFC	Inhibitory neurons	0.0173398	0.0611837	0.776867	0.917229	AD diagnosis	14721	91.0728
NRP1	Inhibitory neurons	-0.0070214	0.0332066	0.832539	0.939953	AD diagnosis	15125	93.5721
FLT1	Microglia	0.45241	0.113148	6.37776e-05	0.00608656	AD diagnosis	16	0.107016
NRP2	Microglia	-0.101372	0.0378768	0.00744266	0.0847386	AD diagnosis	331	2.2139
VEGFB	Microglia	-0.0709131	0.041365	0.0864686	0.323228	AD diagnosis	2085	13.9456
NRP1	Microglia	0.0835779	0.0495655	0.0917548	0.333548	AD diagnosis	2175	14.5475
VEGFD	Microglia	-0.0190099	0.109308	0.861936	0.952361	AD diagnosis	13093	87.5727
VEGFA	Microglia	0.0016683	0.0853645	0.984408	0.995242	AD diagnosis	14738	98.5753
VEGFB	Oligodendrocytes	0.0815533	0.0394191	0.0385578	0.208181	AD diagnosis	1245	8.53909
NRP2	Oligodendrocytes	-0.0734425	0.0557066	0.187376	0.48238	AD diagnosis	3454	23.69
VEGFA	Oligodendrocytes	0.0789991	0.0818292	0.334338	0.641534	AD diagnosis	5423	37.1948
NRP1	Oligodendrocytes	-0.0409177	0.0633654	0.518447	0.78024	AD diagnosis	7837	53.7517
VEGFD	Oligodendrocytes	0.0306104	0.0483534	0.526698	0.78561	AD diagnosis	7945	54.4925
FLT1	Oligodendrocytes	-0.0536791	0.0850189	0.527793	0.786162	AD diagnosis	7964	54.6228
KDR	Oligodendrocytes	-0.00878241	0.0589783	0.881625	0.959994	AD diagnosis	12897	88.4568
NRP2	Oligodendrocytes precursor cells	-0.0866806	0.0747983	0.246514	0.55391	AD diagnosis	5176	33.1986
VEGFD	Oligodendrocytes precursor cells	0.0946931	0.0818633	0.247386	0.554836	AD diagnosis	5194	33.3141
VEGFA	Oligodendrocytes precursor cells	-0.0242653	0.0981362	0.804706	0.929029	AD diagnosis	13103	84.0421
NRP1	Oligodendrocytes precursor cells	-0.0143757	0.0656744	0.826733	0.937758	AD diagnosis	13405	85.9791
VEGFB	Oligodendrocytes precursor cells	0.00314816	0.0333079	0.924698	0.975462	AD diagnosis	14644	93.926
FLT1	Oligodendrocytes precursor cells	0.000847209	0.119443	0.994341	0.99817	AD diagnosis	15519	99.5382
*logFC values of diagnosis is log2 fold change of gene expression comparing AD to cognitive normal participants.

## Sheet: Supplemental Table 2
Supplemental Table 2. VEGF Signaling Pathway Invesgated In This Study
Ligand	Receptor	Curation Source
VEGFA	FLT1	CellChatDB
VEGFA	KDR	CellChatDB
VEGFB	FLT1	CellChatDB
VEGFC	FLT4	CellChatDB
VEGFC	KDR	CellChatDB
VEGFD	FLT4	CellChatDB
VEGFD	KDR	CellChatDB
PGF	FLT1	CellChatDB
VEGFA	FLT1_KDR	CellChatDB
VEGFC	FLT4_KDR	CellChatDB
VEGFD	FLT4_KDR	CellChatDB
VEGFD	ITGA4	CellTalkDB
VEGFD	ITGB1	CellTalkDB
VEGFD	NRP2	CellTalkDB
VEGFB	RET	CellTalkDB
VEGFC	LYVE1	CellTalkDB
VEGFA	ITGAV	CellTalkDB
VEGFC	FLT4	CellTalkDB
VEGFD	FLT4	CellTalkDB
VEGFA	TYRO3	CellTalkDB
VEGFC	KDR	CellTalkDB
VEGFD	KDR	CellTalkDB
VEGFA	KDR	CellTalkDB
VEGFA	GPC1	CellTalkDB
VEGFC	ITGA9	CellTalkDB
VEGFD	ITGA9	CellTalkDB
VEGFA	ITGA9	CellTalkDB
VEGFB	NRP1	CellTalkDB
PGF	NRP1	CellTalkDB
VEGFA	NRP1	CellTalkDB
VEGFA	EGFR	CellTalkDB
VEGFC	FLT1	CellTalkDB
VEGFD	FLT1	CellTalkDB
VEGFD	ITGA1	CellTalkDB
VEGFD	ITGA5	CellTalkDB
VEGFD	ITGA2	CellTalkDB
VEGFA	RET	CellTalkDB
VEGFC	NRP2	CellTalkDB
VEGFA	NRP2	CellTalkDB
PGF	NRP2	CellTalkDB
VEGFA	EPHB2	CellTalkDB
VEGFC	ITGB1	CellTalkDB
VEGFA	ITGB1	CellTalkDB
VEGFA	SIRPA	CellTalkDB
VEGFC	CCBE1	CellTalkDB
VEGFA	ITGB3	CellTalkDB
VEGFA	GRIN2B	CellTalkDB

## Sheet: Supplemental Table 3
Supplemental Table 3. Communication Strength Comparison of Enriched VEGFA-Receptor Pairs Among 10 VEGFs Between AD Dementia And Cognition Cognitively Normal Groups
Source	Target	Ligand	Receptor	Original Probability	Adjusted Probability*	Group
astrocytes	vascular niche	VEGFA	FLT1	1.88885e-06	0.0758752	Cognitively Normal
astrocytes	astrocytes	VEGFA	ITGAV	4.72214e-07	0.0686538	Cognitively Normal
astrocytes	vascular niche	VEGFA	ITGAV	1.18054e-07	0.0626876	Cognitively Normal
astrocytes	excitatory neurons	VEGFA	ITGAV	1.18054e-07	0.0626876	Cognitively Normal
astrocytes	inhibitory neurons	VEGFA	ITGAV	1.18054e-07	0.0626876	Cognitively Normal
astrocytes	microglia	VEGFA	ITGAV	1.18054e-07	0.0626876	Cognitively Normal
astrocytes	opc	VEGFA	ITGAV	4.72214e-07	0.0686538	Cognitively Normal
astrocytes	excitatory neurons	VEGFA	TYRO3	4.72214e-07	0.0686538	Cognitively Normal
astrocytes	oligodendrocytes	VEGFA	TYRO3	1.18054e-07	0.0626876	Cognitively Normal
astrocytes	opc	VEGFA	TYRO3	1.18054e-07	0.0626876	Cognitively Normal
astrocytes	astrocytes	VEGFA	GPC1	1.18054e-07	0.0626876	Cognitively Normal
astrocytes	excitatory neurons	VEGFA	GPC1	3.54161e-07	0.0673241	Cognitively Normal
astrocytes	inhibitory neurons	VEGFA	GPC1	1.18054e-07	0.0626876	Cognitively Normal
astrocytes	opc	VEGFA	GPC1	1.18054e-07	0.0626876	Cognitively Normal
astrocytes	astrocytes	VEGFA	ITGA9	1.18054e-07	0.0626876	Cognitively Normal
astrocytes	excitatory neurons	VEGFA	ITGA9	4.72214e-07	0.0686538	Cognitively Normal
astrocytes	inhibitory neurons	VEGFA	ITGA9	2.36107e-07	0.0655352	Cognitively Normal
astrocytes	microglia	VEGFA	ITGA9	1.18054e-07	0.0626876	Cognitively Normal
astrocytes	opc	VEGFA	ITGA9	1.18054e-07	0.0626876	Cognitively Normal
astrocytes	astrocytes	VEGFA	NRP1	2.36107e-07	0.0655352	Cognitively Normal
astrocytes	vascular niche	VEGFA	NRP1	1.18054e-07	0.0626876	Cognitively Normal
astrocytes	excitatory neurons	VEGFA	NRP1	1.18054e-07	0.0626876	Cognitively Normal
astrocytes	microglia	VEGFA	NRP1	1.18054e-07	0.0626876	Cognitively Normal
astrocytes	astrocytes	VEGFA	EGFR	5.90268e-07	0.0697219	Cognitively Normal
astrocytes	vascular niche	VEGFA	EGFR	4.72214e-07	0.0686538	Cognitively Normal
astrocytes	inhibitory neurons	VEGFA	EGFR	3.54161e-07	0.0673241	Cognitively Normal
astrocytes	opc	VEGFA	EGFR	4.72214e-07	0.0686538	Cognitively Normal
astrocytes	vascular niche	VEGFA	FLT1	1.88885e-06	0.0758752	Cognitively Normal
astrocytes	vascular niche	VEGFA	NRP2	1.18054e-07	0.0626876	Cognitively Normal
astrocytes	excitatory neurons	VEGFA	EPHB2	1.18054e-07	0.0626876	Cognitively Normal
astrocytes	inhibitory neurons	VEGFA	EPHB2	1.18054e-07	0.0626876	Cognitively Normal
astrocytes	astrocytes	VEGFA	ITGB1	1.18054e-07	0.0626876	Cognitively Normal
astrocytes	vascular niche	VEGFA	ITGB1	4.72214e-07	0.0686538	Cognitively Normal
astrocytes	excitatory neurons	VEGFA	ITGB1	1.18054e-07	0.0626876	Cognitively Normal
astrocytes	inhibitory neurons	VEGFA	ITGB1	1.18054e-07	0.0626876	Cognitively Normal
astrocytes	microglia	VEGFA	ITGB1	1.18054e-07	0.0626876	Cognitively Normal
astrocytes	oligodendrocytes	VEGFA	ITGB1	1.18054e-07	0.0626876	Cognitively Normal
astrocytes	opc	VEGFA	ITGB1	1.18054e-07	0.0626876	Cognitively Normal
astrocytes	astrocytes	VEGFA	SIRPA	4.72214e-07	0.0686538	Cognitively Normal
astrocytes	excitatory neurons	VEGFA	SIRPA	9.44428e-07	0.0720841	Cognitively Normal
astrocytes	inhibitory neurons	VEGFA	SIRPA	3.54161e-07	0.0673241	Cognitively Normal
astrocytes	microglia	VEGFA	SIRPA	1.18054e-07	0.0626876	Cognitively Normal
astrocytes	oligodendrocytes	VEGFA	SIRPA	1.18054e-07	0.0626876	Cognitively Normal
astrocytes	opc	VEGFA	SIRPA	1.18054e-07	0.0626876	Cognitively Normal
astrocytes	excitatory neurons	VEGFA	GRIN2B	3.42354e-06	0.0794607	Cognitively Normal
astrocytes	inhibitory neurons	VEGFA	GRIN2B	3.89575e-06	0.080285	Cognitively Normal
astrocytes	opc	VEGFA	GRIN2B	4.72214e-07	0.0686538	Cognitively Normal
astrocytes	vascular niche	VEGFA	FLT1	1.1389e-06	0.0730703	AD Dementia
astrocytes	astrocytes	VEGFA	ITGAV	1.89816e-07	0.0646111	AD Dementia
astrocytes	vascular niche	VEGFA	ITGAV	4.7454e-08	0.0592997	AD Dementia
astrocytes	excitatory neurons	VEGFA	ITGAV	4.7454e-08	0.0592997	AD Dementia
astrocytes	inhibitory neurons	VEGFA	ITGAV	4.7454e-08	0.0592997	AD Dementia
astrocytes	microglia	VEGFA	ITGAV	4.7454e-08	0.0592997	AD Dementia
astrocytes	opc	VEGFA	ITGAV	1.89816e-07	0.0646111	AD Dementia
astrocytes	excitatory neurons	VEGFA	TYRO3	1.89816e-07	0.0646111	AD Dementia
astrocytes	oligodendrocytes	VEGFA	TYRO3	4.7454e-08	0.0592997	AD Dementia
astrocytes	opc	VEGFA	TYRO3	4.7454e-08	0.0592997	AD Dementia
astrocytes	astrocytes	VEGFA	GPC1	4.7454e-08	0.0592997	AD Dementia
astrocytes	excitatory neurons	VEGFA	GPC1	1.42362e-07	0.0634321	AD Dementia
astrocytes	inhibitory neurons	VEGFA	GPC1	4.7454e-08	0.0592997	AD Dementia
astrocytes	opc	VEGFA	GPC1	4.7454e-08	0.0592997	AD Dementia
astrocytes	astrocytes	VEGFA	ITGA9	4.7454e-08	0.0592997	AD Dementia
astrocytes	excitatory neurons	VEGFA	ITGA9	1.89816e-07	0.0646111	AD Dementia
astrocytes	inhibitory neurons	VEGFA	ITGA9	4.7454e-08	0.0592997	AD Dementia
astrocytes	microglia	VEGFA	ITGA9	4.7454e-08	0.0592997	AD Dementia
astrocytes	opc	VEGFA	ITGA9	4.7454e-08	0.0592997	AD Dementia
astrocytes	astrocytes	VEGFA	NRP1	4.7454e-08	0.0592997	AD Dementia
astrocytes	vascular niche	VEGFA	NRP1	4.7454e-08	0.0592997	AD Dementia
astrocytes	excitatory neurons	VEGFA	NRP1	4.7454e-08	0.0592997	AD Dementia
astrocytes	microglia	VEGFA	NRP1	4.7454e-08	0.0592997	AD Dementia
astrocytes	astrocytes	VEGFA	EGFR	3.32178e-07	0.0670349	AD Dementia
astrocytes	vascular niche	VEGFA	EGFR	1.89816e-07	0.0646111	AD Dementia
astrocytes	inhibitory neurons	VEGFA	EGFR	1.42362e-07	0.0634321	AD Dementia
astrocytes	opc	VEGFA	EGFR	1.89816e-07	0.0646111	AD Dementia
astrocytes	vascular niche	VEGFA	FLT1	1.1389e-06	0.0730703	AD Dementia
astrocytes	vascular niche	VEGFA	NRP2	4.7454e-08	0.0592997	AD Dementia
astrocytes	excitatory neurons	VEGFA	EPHB2	4.7454e-08	0.0592997	AD Dementia
astrocytes	inhibitory neurons	VEGFA	EPHB2	4.7454e-08	0.0592997	AD Dementia
astrocytes	astrocytes	VEGFA	ITGB1	4.7454e-08	0.0592997	AD Dementia
astrocytes	vascular niche	VEGFA	ITGB1	1.89816e-07	0.0646111	AD Dementia
astrocytes	excitatory neurons	VEGFA	ITGB1	4.7454e-08	0.0592997	AD Dementia
astrocytes	inhibitory neurons	VEGFA	ITGB1	4.7454e-08	0.0592997	AD Dementia
astrocytes	microglia	VEGFA	ITGB1	4.7454e-08	0.0592997	AD Dementia
astrocytes	oligodendrocytes	VEGFA	ITGB1	4.7454e-08	0.0592997	AD Dementia
astrocytes	opc	VEGFA	ITGB1	4.7454e-08	0.0592997	AD Dementia
astrocytes	astrocytes	VEGFA	SIRPA	1.89816e-07	0.0646111	AD Dementia
astrocytes	excitatory neurons	VEGFA	SIRPA	3.79632e-07	0.0676404	AD Dementia
astrocytes	inhibitory neurons	VEGFA	SIRPA	1.42362e-07	0.0634321	AD Dementia
astrocytes	microglia	VEGFA	SIRPA	4.7454e-08	0.0592997	AD Dementia
astrocytes	oligodendrocytes	VEGFA	SIRPA	4.7454e-08	0.0592997	AD Dementia
astrocytes	opc	VEGFA	SIRPA	4.7454e-08	0.0592997	AD Dementia
astrocytes	excitatory neurons	VEGFA	GRIN2B	1.37616e-06	0.0740949	AD Dementia
astrocytes	inhibitory neurons	VEGFA	GRIN2B	1.56598e-06	0.0748111	AD Dementia
astrocytes	opc	VEGFA	GRIN2B	1.89816e-07	0.0646111	AD Dementia
*Adjusted Probability = -1/log(prob.original)

## Sheet: Supplemental Table 4
Supplemental Table 4. Association of 10 VEGF Gene Expression and Various AD Outcomes in microgliaglia, astrocytescytes, And Vascular Niche Cell Subtypes
Gene	Cell Subtype	Cell Type	logFC	se	p	FDR	Outcome
NRP2	Ast.1	astrocytes	0.00580907	0.0100653	0.563847	0.841	β-amyloid load
VEGFC	Ast.1	astrocytes	0.0174233	0.00547596	0.00146374	0.075	β-amyloid load
VEGFA	Ast.1	astrocytes	-0.00882668	0.00680052	0.194308	0.582	β-amyloid load
NRP1	Ast.1	astrocytes	-0.00273099	0.0045612	0.549344	0.832	β-amyloid load
VEGFB	Ast.1	astrocytes	0.00682484	0.00365174	0.061633	0.362	β-amyloid load
FLT1	Ast.1	astrocytes	0.00407993	0.0100294	0.684157	0.895	β-amyloid load
VEGFD	Ast.1	astrocytes	0.0133168	0.00574618	0.0204759	0.249	β-amyloid load
NRP2	Ast.10	astrocytes	0.0354734	0.0226358	0.117082	0.465	β-amyloid load
VEGFC	Ast.10	astrocytes	-0.00155072	0.0167966	0.926441	0.979	β-amyloid load
VEGFA	Ast.10	astrocytes	-0.0127709	0.0128227	0.319268	0.668	β-amyloid load
NRP1	Ast.10	astrocytes	-0.00406012	0.00974634	0.676986	0.893	β-amyloid load
VEGFB	Ast.10	astrocytes	-0.0038863	0.00966364	0.687569	0.895	β-amyloid load
FLT1	Ast.10	astrocytes	0.014215	0.0261401	0.586579	0.851	β-amyloid load
VEGFD	Ast.10	astrocytes	-0.0113834	0.0154127	0.460166	0.756	β-amyloid load
NRP2	Ast.2	astrocytes	-0.00610927	0.0252481	0.808804	0.934	β-amyloid load
VEGFC	Ast.2	astrocytes	0.00564021	0.0115039	0.62393	0.874	β-amyloid load
VEGFA	Ast.2	astrocytes	-0.00925514	0.010236	0.365902	0.701	β-amyloid load
NRP1	Ast.2	astrocytes	-0.00820596	0.00729854	0.260873	0.629	β-amyloid load
VEGFB	Ast.2	astrocytes	0.00720023	0.00874151	0.41012	0.732	β-amyloid load
VEGFD	Ast.2	astrocytes	0.00882686	0.0135375	0.514382	0.798	β-amyloid load
NRP2	Ast.3	astrocytes	-0.00534683	0.0104683	0.609517	0.865	β-amyloid load
VEGFC	Ast.3	astrocytes	0.0105496	0.00755609	0.162662	0.537	β-amyloid load
VEGFA	Ast.3	astrocytes	-0.013908	0.00745081	0.0619516	0.362	β-amyloid load
NRP1	Ast.3	astrocytes	-0.0091355	0.00524625	0.0816242	0.379	β-amyloid load
VEGFB	Ast.3	astrocytes	-0.00282956	0.00429639	0.51016	0.794	β-amyloid load
FLT1	Ast.3	astrocytes	0.0399812	0.0141072	0.00459553	0.132	β-amyloid load
VEGFD	Ast.3	astrocytes	0.00900266	0.00734503	0.220319	0.597	β-amyloid load
NRP2	Ast.4	astrocytes	0.00519697	0.0110016	0.636654	0.876	β-amyloid load
VEGFC	Ast.4	astrocytes	0.00257006	0.00729752	0.724701	0.898	β-amyloid load
VEGFA	Ast.4	astrocytes	-0.00526942	0.00787277	0.50329	0.79	β-amyloid load
NRP1	Ast.4	astrocytes	-0.0137853	0.0066565	0.0383625	0.331	β-amyloid load
VEGFB	Ast.4	astrocytes	-0.00163542	0.00399273	0.6821	0.895	β-amyloid load
FLT1	Ast.4	astrocytes	0.0122158	0.0113861	0.28333	0.639	β-amyloid load
VEGFD	Ast.4	astrocytes	0.0185775	0.00663838	0.00513406	0.14	β-amyloid load
NRP2	Ast.5	astrocytes	0.0413802	0.0151688	0.00637241	0.154	β-amyloid load
VEGFC	Ast.5	astrocytes	0.0192335	0.0122908	0.117611	0.465	β-amyloid load
VEGFA	Ast.5	astrocytes	0.00416312	0.0134653	0.757188	0.914	β-amyloid load
NRP1	Ast.5	astrocytes	-0.00887092	0.00689354	0.198149	0.582	β-amyloid load
VEGFB	Ast.5	astrocytes	0.0120842	0.00731714	0.0986386	0.419	β-amyloid load
FLT1	Ast.5	astrocytes	0.0541471	0.0168599	0.00132001	0.075	β-amyloid load
PGF	Ast.5	astrocytes	-0.00328557	0.021669	0.879483	0.968	β-amyloid load
VEGFD	Ast.5	astrocytes	-0.00555224	0.0117833	0.637502	0.876	β-amyloid load
NRP2	Ast.6	astrocytes	-0.00556476	0.0205949	0.787006	0.93	β-amyloid load
VEGFC	Ast.6	astrocytes	0.0486144	0.0151028	0.00128684	0.075	β-amyloid load
VEGFA	Ast.6	astrocytes	-0.000287163	0.0119557	0.980837	0.992	β-amyloid load
NRP1	Ast.6	astrocytes	-0.0245281	0.00938438	0.0089563	0.19	β-amyloid load
VEGFB	Ast.6	astrocytes	0.0033591	0.00979573	0.731663	0.9	β-amyloid load
FLT1	Ast.6	astrocytes	-0.079719	0.0388806	0.0403297	0.334	β-amyloid load
PGF	Ast.6	astrocytes	0.0793069	0.041142	0.0539002	0.346	β-amyloid load
VEGFD	Ast.6	astrocytes	0.0177227	0.0154615	0.251693	0.617	β-amyloid load
NRP2	Ast.7	astrocytes	-0.0237393	0.0740906	0.748658	0.911	β-amyloid load
VEGFC	Ast.7	astrocytes	-0.00929024	0.0465775	0.841905	0.95	β-amyloid load
VEGFA	Ast.7	astrocytes	0.00387612	0.0290639	0.893904	0.972	β-amyloid load
NRP1	Ast.7	astrocytes	0.00953174	0.0242119	0.693818	0.895	β-amyloid load
VEGFB	Ast.7	astrocytes	-0.0100608	0.0307157	0.743255	0.911	β-amyloid load
FLT1	Ast.7	astrocytes	0.109059	0.113514	0.336672	0.672	β-amyloid load
PGF	Ast.7	astrocytes	0.0625905	0.117435	0.594047	0.857	β-amyloid load
VEGFD	Ast.7	astrocytes	0.0634136	0.0380657	0.0957331	0.412	β-amyloid load
NRP2	Ast.8	astrocytes	0.0304387	0.0841849	0.717674	0.895	β-amyloid load
VEGFC	Ast.8	astrocytes	0.0731914	0.0491357	0.136335	0.499	β-amyloid load
VEGFA	Ast.8	astrocytes	0.0378196	0.0449227	0.399854	0.72	β-amyloid load
NRP1	Ast.8	astrocytes	0.0618954	0.0393504	0.115735	0.463	β-amyloid load
VEGFB	Ast.8	astrocytes	0.0173902	0.0278116	0.531783	0.815	β-amyloid load
FLT1	Ast.8	astrocytes	1.96357	2.40163	0.413587	0.732	β-amyloid load
PGF	Ast.8	astrocytes	0.165092	0.21857	0.450051	0.75	β-amyloid load
VEGFD	Ast.8	astrocytes	0.0885126	0.0737241	0.229909	0.605	β-amyloid load
NRP2	Ast.9	astrocytes	-0.0646306	0.0306946	0.0352389	0.325	β-amyloid load
VEGFC	Ast.9	astrocytes	0.00364258	0.0191085	0.848818	0.953	β-amyloid load
VEGFA	Ast.9	astrocytes	-0.0019442	0.0213239	0.927354	0.979	β-amyloid load
NRP1	Ast.9	astrocytes	-0.0630593	0.0214531	0.00328842	0.114	β-amyloid load
VEGFB	Ast.9	astrocytes	0.00992612	0.0105153	0.345187	0.682	β-amyloid load
FLT1	Ast.9	astrocytes	-0.0132742	0.043498	0.760238	0.914	β-amyloid load
PGF	Ast.9	astrocytes	-0.0110863	0.0368506	0.763533	0.917	β-amyloid load
VEGFD	Ast.9	astrocytes	0.0524562	0.0238683	0.0279678	0.296	β-amyloid load
NRP2	Arteriole	vascular niche	-0.00375256	0.0399339	0.925134	0.979	β-amyloid load
KDR	Arteriole	vascular niche	-0.0241989	0.0274827	0.378582	0.713	β-amyloid load
VEGFC	Arteriole	vascular niche	-0.0036179	0.0111214	0.744947	0.911	β-amyloid load
FLT4	Arteriole	vascular niche	-0.0187238	0.018649	0.315374	0.668	β-amyloid load
VEGFA	Arteriole	vascular niche	0.0532025	0.0230582	0.0210373	0.251	β-amyloid load
NRP1	Arteriole	vascular niche	-0.0372506	0.0213171	0.0805584	0.379	β-amyloid load
VEGFB	Arteriole	vascular niche	-0.00279786	0.0232728	0.904309	0.978	β-amyloid load
FLT1	Arteriole	vascular niche	-0.0055783	0.0129866	0.667529	0.891	β-amyloid load
PGF	Arteriole	vascular niche	0.0144022	0.0460155	0.754291	0.912	β-amyloid load
VEGFD	Arteriole	vascular niche	0.0928706	0.0469111	0.0477356	0.346	β-amyloid load
NRP2	Endo	vascular niche	0.00680927	0.00465699	0.143697	0.507	β-amyloid load
KDR	Endo	vascular niche	-0.00815145	0.00829451	0.32573	0.67	β-amyloid load
VEGFC	Endo	vascular niche	-0.0213182	0.0088344	0.015818	0.231	β-amyloid load
FLT4	Endo	vascular niche	0.0270429	0.00830478	0.00112874	0.075	β-amyloid load
VEGFA	Endo	vascular niche	-0.00362182	0.0130554	0.781457	0.93	β-amyloid load
NRP1	Endo	vascular niche	0.0168234	0.00622803	0.00690831	0.163	β-amyloid load
VEGFB	Endo	vascular niche	0.000292436	0.00796891	0.970726	0.99	β-amyloid load
FLT1	Endo	vascular niche	0.0051298	0.00462877	0.267757	0.635	β-amyloid load
PGF	Endo	vascular niche	0.0202254	0.00982508	0.0395379	0.333	β-amyloid load
VEGFD	Endo	vascular niche	0.00853239	0.0202418	0.673373	0.892	β-amyloid load
NRP2	Fibro	vascular niche	0.00925295	0.00873392	0.289405	0.642	β-amyloid load
KDR	Fibro	vascular niche	-0.0474126	0.0208075	0.0226892	0.258	β-amyloid load
VEGFC	Fibro	vascular niche	0.0242106	0.019953	0.224984	0.602	β-amyloid load
VEGFA	Fibro	vascular niche	0.00311584	0.0125902	0.804536	0.932	β-amyloid load
NRP1	Fibro	vascular niche	-0.0404759	0.0208098	0.0517701	0.346	β-amyloid load
VEGFB	Fibro	vascular niche	-0.00101377	0.0129842	0.937767	0.979	β-amyloid load
FLT1	Fibro	vascular niche	0.0192417	0.0157077	0.220581	0.597	β-amyloid load
PGF	Fibro	vascular niche	0.0292251	0.0236645	0.216839	0.593	β-amyloid load
VEGFD	Fibro	vascular niche	0.0320986	0.0181853	0.0775493	0.379	β-amyloid load
NRP2	Immune	vascular niche	-0.0720864	0.0374257	0.0540893	0.346	β-amyloid load
KDR	Immune	vascular niche	0.0461589	0.051854	0.373374	0.708	β-amyloid load
VEGFC	Immune	vascular niche	-0.00645466	0.0682722	0.924678	0.979	β-amyloid load
FLT4	Immune	vascular niche	0.0588911	0.0735259	0.423156	0.733	β-amyloid load
VEGFA	Immune	vascular niche	-0.0894367	0.11835	0.449833	0.75	β-amyloid load
NRP1	Immune	vascular niche	-0.00703907	0.035746	0.843891	0.95	β-amyloid load
VEGFB	Immune	vascular niche	-0.0615808	0.0567437	0.277814	0.639	β-amyloid load
FLT1	Immune	vascular niche	0.00556845	0.0209071	0.789975	0.93	β-amyloid load
PGF	Immune	vascular niche	-0.0276611	0.0685955	0.686764	0.895	β-amyloid load
NRP2	Peri	vascular niche	0.0152114	0.00874773	0.0820536	0.379	β-amyloid load
KDR	Peri	vascular niche	0.0306239	0.0191644	0.110052	0.453	β-amyloid load
VEGFC	Peri	vascular niche	-0.117196	0.152712	0.442827	0.748	β-amyloid load
FLT4	Peri	vascular niche	0.141748	0.0447131	0.00152347	0.075	β-amyloid load
VEGFA	Peri	vascular niche	0.00752839	0.0139206	0.58864	0.852	β-amyloid load
NRP1	Peri	vascular niche	-0.000389201	0.025176	0.987666	0.996	β-amyloid load
VEGFB	Peri	vascular niche	0.0212607	0.0124312	0.0872165	0.391	β-amyloid load
FLT1	Peri	vascular niche	0.0175561	0.0109361	0.108419	0.451	β-amyloid load
PGF	Peri	vascular niche	0.0171444	0.0118158	0.146788	0.514	β-amyloid load
VEGFD	Peri	vascular niche	0.0116382	0.0320136	0.716203	0.895	β-amyloid load
NRP2	RBC	vascular niche	0.0219071	0.0188219	0.244457	0.616	β-amyloid load
KDR	RBC	vascular niche	0.000212456	0.0336246	0.994959	0.997	β-amyloid load
VEGFC	RBC	vascular niche	0.0210982	0.0544835	0.698579	0.895	β-amyloid load
FLT4	RBC	vascular niche	0.0253929	0.0515605	0.622375	0.873	β-amyloid load
VEGFA	RBC	vascular niche	-0.0272574	0.0488234	0.576649	0.848	β-amyloid load
NRP1	RBC	vascular niche	0.0372145	0.02239	0.0964919	0.413	β-amyloid load
VEGFB	RBC	vascular niche	-0.0145315	0.0290589	0.617025	0.871	β-amyloid load
FLT1	RBC	vascular niche	-0.00604554	0.0117188	0.605935	0.861	β-amyloid load
PGF	RBC	vascular niche	-0.00493587	0.0341544	0.885093	0.968	β-amyloid load
VEGFD	RBC	vascular niche	-0.10317	0.106659	0.333398	0.672	β-amyloid load
NRP2	SMC	vascular niche	-0.0376471	0.0434612	0.386369	0.716	β-amyloid load
KDR	SMC	vascular niche	-0.10405	0.0817255	0.202959	0.586	β-amyloid load
VEGFC	SMC	vascular niche	-0.0663581	0.0379479	0.080349	0.379	β-amyloid load
FLT4	SMC	vascular niche	-0.0132761	0.0645686	0.837094	0.949	β-amyloid load
VEGFA	SMC	vascular niche	0.0121707	0.0224116	0.587092	0.851	β-amyloid load
NRP1	SMC	vascular niche	-0.0258769	0.0208472	0.21451	0.591	β-amyloid load
VEGFB	SMC	vascular niche	-0.0184486	0.0203042	0.363555	0.7	β-amyloid load
FLT1	SMC	vascular niche	-0.0431447	0.0182837	0.0182879	0.237	β-amyloid load
PGF	SMC	vascular niche	0.000198158	0.0170087	0.990705	0.997	β-amyloid load
VEGFD	SMC	vascular niche	0.011241	0.0643543	0.861336	0.963	β-amyloid load
NRP2	Venule	vascular niche	0.0123003	0.0102195	0.228739	0.605	β-amyloid load
KDR	Venule	vascular niche	0.00107686	0.0212851	0.95965	0.985	β-amyloid load
VEGFC	Venule	vascular niche	0.0296852	0.0186065	0.110618	0.453	β-amyloid load
FLT4	Venule	vascular niche	0.0112682	0.0180915	0.533386	0.816	β-amyloid load
VEGFA	Venule	vascular niche	-0.0163453	0.0239821	0.495516	0.783	β-amyloid load
NRP1	Venule	vascular niche	0.0146793	0.0102706	0.152933	0.527	β-amyloid load
VEGFB	Venule	vascular niche	0.00455255	0.0175863	0.795737	0.93	β-amyloid load
FLT1	Venule	vascular niche	0.00944497	0.00698389	0.176249	0.555	β-amyloid load
PGF	Venule	vascular niche	0.032172	0.0354083	0.363561	0.7	β-amyloid load
VEGFD	Venule	vascular niche	-0.00295672	0.0387089	0.939114	0.979	β-amyloid load
NRP2	Macrophages	microglia	0.0134667	0.00886393	0.128695	0.485	β-amyloid load
VEGFA	Macrophages	microglia	0.00831805	0.0194701	0.669218	0.891	β-amyloid load
NRP1	Macrophages	microglia	-0.00348178	0.00924933	0.706593	0.895	β-amyloid load
VEGFB	Macrophages	microglia	0.0244698	0.0165482	0.139222	0.501	β-amyloid load
FLT1	Macrophages	microglia	0.0573437	0.0430578	0.182931	0.566	β-amyloid load
VEGFD	Macrophages	microglia	0.0433393	0.0377605	0.251075	0.617	β-amyloid load
NRP2	Mic.1	microglia	-0.00372279	0.0167826	0.82445	0.945	β-amyloid load
VEGFA	Mic.1	microglia	0.0250915	0.0296082	0.396744	0.718	β-amyloid load
NRP1	Mic.1	microglia	0.0173418	0.0116813	0.137656	0.499	β-amyloid load
VEGFB	Mic.1	microglia	0.0378661	0.0192179	0.0487974	0.346	β-amyloid load
FLT1	Mic.1	microglia	0.067112	0.0245876	0.00634305	0.154	β-amyloid load
VEGFD	Mic.1	microglia	0.213364	0.0772788	0.00576317	0.149	β-amyloid load
NRP2	Mic.10	microglia	-0.01013	0.0116313	0.383796	0.715	β-amyloid load
VEGFA	Mic.10	microglia	-0.0240704	0.0171775	0.161132	0.535	β-amyloid load
NRP1	Mic.10	microglia	0.000182277	0.0110162	0.986799	0.996	β-amyloid load
VEGFB	Mic.10	microglia	-0.0210726	0.013195	0.110262	0.453	β-amyloid load
FLT1	Mic.10	microglia	0.0477419	0.0186614	0.0105179	0.206	β-amyloid load
VEGFD	Mic.10	microglia	0.0337598	0.0483731	0.485237	0.776	β-amyloid load
NRP2	Mic.11	microglia	-0.00237588	0.0137784	0.863095	0.964	β-amyloid load
VEGFA	Mic.11	microglia	-0.0314094	0.0296223	0.288993	0.642	β-amyloid load
NRP1	Mic.11	microglia	-0.000437444	0.034494	0.989882	0.997	β-amyloid load
VEGFB	Mic.11	microglia	0.0145492	0.0201629	0.470551	0.769	β-amyloid load
FLT1	Mic.11	microglia	0.0452992	0.0251219	0.0713601	0.373	β-amyloid load
VEGFD	Mic.11	microglia	0.136278	0.0663494	0.0399809	0.334	β-amyloid load
NRP2	Mic.12	microglia	0.01695	0.00719656	0.0185082	0.237	β-amyloid load
VEGFA	Mic.12	microglia	0.00919264	0.0164697	0.57674	0.848	β-amyloid load
NRP1	Mic.12	microglia	-0.000589974	0.00802609	0.941403	0.979	β-amyloid load
VEGFB	Mic.12	microglia	0.0261081	0.0107317	0.0149822	0.231	β-amyloid load
FLT1	Mic.12	microglia	0.0589149	0.0180347	0.00108791	0.075	β-amyloid load
VEGFD	Mic.12	microglia	0.0295861	0.0342672	0.387921	0.716	β-amyloid load
NRP2	Mic.13	microglia	0.0043156	0.00957093	0.652056	0.883	β-amyloid load
VEGFA	Mic.13	microglia	-0.00016127	0.0170759	0.992465	0.997	β-amyloid load
NRP1	Mic.13	microglia	0.019667	0.0107625	0.0676465	0.368	β-amyloid load
VEGFB	Mic.13	microglia	0.024732	0.0129031	0.0552692	0.346	β-amyloid load
FLT1	Mic.13	microglia	0.0039084	0.0122452	0.749591	0.911	β-amyloid load
VEGFD	Mic.13	microglia	-0.0274783	0.0460505	0.550708	0.833	β-amyloid load
NRP2	Mic.14	microglia	0.0228281	0.0236695	0.33482	0.672	β-amyloid load
VEGFA	Mic.14	microglia	-0.0568248	0.0512798	0.267805	0.635	β-amyloid load
NRP1	Mic.14	microglia	-0.0278532	0.020624	0.176847	0.555	β-amyloid load
VEGFB	Mic.14	microglia	0.0507444	0.0264171	0.0547454	0.346	β-amyloid load
FLT1	Mic.14	microglia	0.0300341	0.0392621	0.444293	0.748	β-amyloid load
VEGFD	Mic.14	microglia	0.0351823	0.0978657	0.719224	0.895	β-amyloid load
NRP2	Mic.15	microglia	-0.0211349	0.0183033	0.248211	0.617	β-amyloid load
VEGFA	Mic.15	microglia	-0.0182519	0.0288677	0.527216	0.809	β-amyloid load
NRP1	Mic.15	microglia	0.0211403	0.0238076	0.37456	0.709	β-amyloid load
VEGFB	Mic.15	microglia	-0.0319332	0.0161651	0.0482177	0.346	β-amyloid load
FLT1	Mic.15	microglia	0.0715485	0.0290225	0.0136908	0.222	β-amyloid load
VEGFD	Mic.15	microglia	0.0725313	0.0715197	0.310514	0.663	β-amyloid load
NRP2	Mic.16	microglia	0.0297746	0.018128	0.100493	0.425	β-amyloid load
VEGFA	Mic.16	microglia	-0.0161192	0.0330013	0.625238	0.874	β-amyloid load
NRP1	Mic.16	microglia	0.00740716	0.0183052	0.685737	0.895	β-amyloid load
VEGFB	Mic.16	microglia	0.0235664	0.0245385	0.336862	0.672	β-amyloid load
FLT1	Mic.16	microglia	0.0319508	0.0433686	0.461288	0.756	β-amyloid load
VEGFD	Mic.16	microglia	-0.219355	0.120565	0.0688517	0.368	β-amyloid load
NRP2	Mic.2	microglia	0.00135092	0.00487634	0.781752	0.93	β-amyloid load
VEGFA	Mic.2	microglia	-0.00269525	0.0104804	0.797047	0.93	β-amyloid load
NRP1	Mic.2	microglia	0.0116788	0.00591368	0.0482811	0.346	β-amyloid load
VEGFB	Mic.2	microglia	0.00758102	0.00709484	0.285284	0.639	β-amyloid load
FLT1	Mic.2	microglia	0.0271884	0.0110566	0.0139317	0.222	β-amyloid load
VEGFD	Mic.2	microglia	-0.0318555	0.0232115	0.169939	0.543	β-amyloid load
NRP2	Mic.3	microglia	0.0018595	0.00702925	0.791365	0.93	β-amyloid load
VEGFA	Mic.3	microglia	0.00256538	0.0115681	0.824498	0.945	β-amyloid load
NRP1	Mic.3	microglia	0.0124218	0.0069425	0.0735761	0.378	β-amyloid load
VEGFB	Mic.3	microglia	0.00409973	0.00850115	0.629624	0.876	β-amyloid load
FLT1	Mic.3	microglia	0.0475257	0.0126419	0.000170328	0.025	β-amyloid load
VEGFD	Mic.3	microglia	0.0230571	0.0239202	0.335087	0.672	β-amyloid load
NRP2	Mic.4	microglia	0.000577218	0.00786425	0.94149	0.979	β-amyloid load
VEGFA	Mic.4	microglia	0.0112078	0.0152308	0.461816	0.756	β-amyloid load
NRP1	Mic.4	microglia	0.0161197	0.00876456	0.0658873	0.368	β-amyloid load
VEGFB	Mic.4	microglia	0.0315757	0.0101692	0.00190253	0.082	β-amyloid load
FLT1	Mic.4	microglia	0.0321678	0.0137259	0.019099	0.238	β-amyloid load
VEGFD	Mic.4	microglia	-0.0983512	0.0458831	0.0320714	0.316	β-amyloid load
NRP2	Mic.5	microglia	0.0095622	0.00821819	0.24461	0.616	β-amyloid load
VEGFA	Mic.5	microglia	0.0095792	0.013506	0.478165	0.772	β-amyloid load
NRP1	Mic.5	microglia	0.0100623	0.00809867	0.214068	0.591	β-amyloid load
VEGFB	Mic.5	microglia	0.0172995	0.00946844	0.0676888	0.368	β-amyloid load
FLT1	Mic.5	microglia	0.0487696	0.0162027	0.00261271	0.097	β-amyloid load
VEGFD	Mic.5	microglia	0.0119839	0.0346715	0.729613	0.9	β-amyloid load
NRP2	Mic.6	microglia	-0.0024687	0.00963348	0.797748	0.93	β-amyloid load
VEGFA	Mic.6	microglia	0.0127617	0.0145085	0.379078	0.713	β-amyloid load
NRP1	Mic.6	microglia	0.0016873	0.0107001	0.874701	0.968	β-amyloid load
VEGFB	Mic.6	microglia	-0.00277483	0.0105525	0.792585	0.93	β-amyloid load
FLT1	Mic.6	microglia	0.0450923	0.0202494	0.0259572	0.28	β-amyloid load
VEGFD	Mic.6	microglia	0.0384518	0.0306727	0.209982	0.589	β-amyloid load
NRP2	Mic.7	microglia	0.00298215	0.00743603	0.68839	0.895	β-amyloid load
VEGFA	Mic.7	microglia	-0.00832435	0.0111253	0.454317	0.754	β-amyloid load
NRP1	Mic.7	microglia	0.00860342	0.00779053	0.269444	0.635	β-amyloid load
VEGFB	Mic.7	microglia	0.00392653	0.00841546	0.640797	0.876	β-amyloid load
FLT1	Mic.7	microglia	0.0429072	0.0130964	0.00105191	0.075	β-amyloid load
VEGFD	Mic.7	microglia	0.0271015	0.0251804	0.281795	0.639	β-amyloid load
NRP2	Mic.8	microglia	0.00546219	0.00844991	0.518008	0.802	β-amyloid load
VEGFA	Mic.8	microglia	-0.00540573	0.0139454	0.698287	0.895	β-amyloid load
NRP1	Mic.8	microglia	0.0151102	0.00782934	0.0536129	0.346	β-amyloid load
VEGFB	Mic.8	microglia	-0.0135132	0.0116241	0.245028	0.616	β-amyloid load
FLT1	Mic.8	microglia	0.0718139	0.016033	7.49427e-06	0.004	β-amyloid load
VEGFD	Mic.8	microglia	0.0700459	0.0297886	0.0187012	0.237	β-amyloid load
NRP2	Mic.9	microglia	-0.00287868	0.010214	0.778069	0.928	β-amyloid load
VEGFA	Mic.9	microglia	-0.00885078	0.0199685	0.657594	0.885	β-amyloid load
NRP1	Mic.9	microglia	0.0101511	0.0089306	0.255676	0.619	β-amyloid load
VEGFB	Mic.9	microglia	0.00666707	0.0113581	0.557212	0.837	β-amyloid load
FLT1	Mic.9	microglia	0.0470887	0.0195479	0.0160013	0.231	β-amyloid load
VEGFD	Mic.9	microglia	0.0127976	0.0427971	0.764917	0.917	β-amyloid load
NRP2	Monocytes	microglia	0.075221	0.0410373	0.0668036	0.368	β-amyloid load
VEGFA	Monocytes	microglia	0.0287571	0.0353919	0.416486	0.732	β-amyloid load
NRP1	Monocytes	microglia	0.00116728	0.0441609	0.978912	0.992	β-amyloid load
VEGFB	Monocytes	microglia	0.000802284	0.0347427	0.981577	0.992	β-amyloid load
FLT1	Monocytes	microglia	-0.0199389	0.0545774	0.714863	0.895	β-amyloid load
NRP2	Ast.1	astrocytes	0.00612398	0.00623028	0.325638	0.67	Tau density
VEGFC	Ast.1	astrocytes	0.00675632	0.00370983	0.0685771	0.368	Tau density
VEGFA	Ast.1	astrocytes	-0.00795657	0.00456999	0.0816753	0.379	Tau density
NRP1	Ast.1	astrocytes	-0.0072586	0.00287905	0.0116961	0.215	Tau density
VEGFB	Ast.1	astrocytes	-0.00108482	0.00243839	0.656399	0.885	Tau density
FLT1	Ast.1	astrocytes	-0.0138424	0.00803721	0.085018	0.386	Tau density
VEGFD	Ast.1	astrocytes	0.00122391	0.00388406	0.752678	0.911	Tau density
NRP2	Ast.10	astrocytes	-0.00221109	0.00970676	0.81981	0.945	Tau density
VEGFC	Ast.10	astrocytes	-0.00610196	0.00699702	0.383165	0.715	Tau density
VEGFA	Ast.10	astrocytes	-0.00642413	0.00677887	0.343298	0.681	Tau density
NRP1	Ast.10	astrocytes	-0.00575638	0.00491782	0.241793	0.616	Tau density
VEGFB	Ast.10	astrocytes	-0.00340013	0.00461413	0.461186	0.756	Tau density
FLT1	Ast.10	astrocytes	-6.56619e-05	0.00893651	0.994138	0.997	Tau density
VEGFD	Ast.10	astrocytes	-0.000714551	0.00702777	0.919014	0.979	Tau density
NRP2	Ast.2	astrocytes	-0.0220125	0.0210647	0.296027	0.65	Tau density
VEGFC	Ast.2	astrocytes	0.0171783	0.00927403	0.0639822	0.368	Tau density
VEGFA	Ast.2	astrocytes	-0.00655553	0.00800299	0.41271	0.732	Tau density
NRP1	Ast.2	astrocytes	-0.00491353	0.0058977	0.404774	0.727	Tau density
VEGFB	Ast.2	astrocytes	-0.0115845	0.00765681	0.130287	0.486	Tau density
VEGFD	Ast.2	astrocytes	0.00643759	0.0111423	0.563425	0.841	Tau density
NRP2	Ast.3	astrocytes	-0.00526758	0.00653228	0.420017	0.732	Tau density
VEGFC	Ast.3	astrocytes	0.000144104	0.00471507	0.975619	0.992	Tau density
VEGFA	Ast.3	astrocytes	-0.0028037	0.00478686	0.558072	0.837	Tau density
NRP1	Ast.3	astrocytes	-0.011002	0.00316136	0.000501106	0.052	Tau density
VEGFB	Ast.3	astrocytes	-0.00631354	0.00264391	0.0169425	0.231	Tau density
FLT1	Ast.3	astrocytes	3.55071e-05	0.00900002	0.996852	0.997	Tau density
VEGFD	Ast.3	astrocytes	-0.00267131	0.0044995	0.552719	0.835	Tau density
NRP2	Ast.4	astrocytes	-0.00910045	0.00699581	0.193312	0.582	Tau density
VEGFC	Ast.4	astrocytes	0.00431178	0.00461522	0.350174	0.684	Tau density
VEGFA	Ast.4	astrocytes	-0.00685773	0.00506904	0.176099	0.555	Tau density
NRP1	Ast.4	astrocytes	-0.0118337	0.00409383	0.00384489	0.12	Tau density
VEGFB	Ast.4	astrocytes	-0.00112592	0.00252651	0.655857	0.885	Tau density
FLT1	Ast.4	astrocytes	-0.00523543	0.00765132	0.493816	0.783	Tau density
VEGFD	Ast.4	astrocytes	0.00307627	0.00416891	0.46057	0.756	Tau density
NRP2	Ast.5	astrocytes	0.0112324	0.00963116	0.24351	0.616	Tau density
VEGFC	Ast.5	astrocytes	0.00055627	0.0081624	0.945666	0.979	Tau density
VEGFA	Ast.5	astrocytes	0.00174616	0.00896967	0.845648	0.95	Tau density
NRP1	Ast.5	astrocytes	-0.0146343	0.00455935	0.00132862	0.075	Tau density
VEGFB	Ast.5	astrocytes	-0.0032052	0.00482746	0.506721	0.79	Tau density
FLT1	Ast.5	astrocytes	0.0224785	0.00892871	0.0118173	0.215	Tau density
PGF	Ast.5	astrocytes	-0.0054836	0.013046	0.674246	0.892	Tau density
VEGFD	Ast.5	astrocytes	-0.000529656	0.00729636	0.942131	0.979	Tau density
NRP2	Ast.6	astrocytes	-0.0160155	0.0128235	0.211692	0.589	Tau density
VEGFC	Ast.6	astrocytes	0.0048791	0.00926171	0.59833	0.859	Tau density
VEGFA	Ast.6	astrocytes	-0.00187163	0.00722587	0.795622	0.93	Tau density
NRP1	Ast.6	astrocytes	-0.0164167	0.00542412	0.00247309	0.095	Tau density
VEGFB	Ast.6	astrocytes	0.0127334	0.00510568	0.0126324	0.218	Tau density
FLT1	Ast.6	astrocytes	0.0183607	0.0186138	0.323934	0.67	Tau density
PGF	Ast.6	astrocytes	0.01785	0.0226859	0.431378	0.735	Tau density
VEGFD	Ast.6	astrocytes	-0.00657364	0.00953605	0.490605	0.782	Tau density
NRP2	Ast.7	astrocytes	0.10225	0.0510039	0.0449908	0.346	Tau density
VEGFC	Ast.7	astrocytes	0.00951693	0.0297783	0.749277	0.911	Tau density
VEGFA	Ast.7	astrocytes	0.0257618	0.0198061	0.193361	0.582	Tau density
NRP1	Ast.7	astrocytes	0.0125155	0.0187498	0.504451	0.79	Tau density
VEGFB	Ast.7	astrocytes	0.0221593	0.0203906	0.277152	0.639	Tau density
FLT1	Ast.7	astrocytes	0.106999	0.0527162	0.0423851	0.339	Tau density
PGF	Ast.7	astrocytes	-0.491692	0.0950243	2.28672e-07	0	Tau density
VEGFD	Ast.7	astrocytes	-0.0244196	0.0230721	0.289871	0.642	Tau density
NRP2	Ast.8	astrocytes	-0.012224	0.0311888	0.695107	0.895	Tau density
VEGFC	Ast.8	astrocytes	0.0193114	0.0185471	0.297778	0.651	Tau density
VEGFA	Ast.8	astrocytes	-0.00488652	0.0196005	0.803124	0.932	Tau density
NRP1	Ast.8	astrocytes	-0.00983686	0.0207858	0.636035	0.876	Tau density
VEGFB	Ast.8	astrocytes	0.0138256	0.00995367	0.164834	0.539	Tau density
FLT1	Ast.8	astrocytes	-0.0458979	0.0577266	0.42656	0.733	Tau density
PGF	Ast.8	astrocytes	-0.113153	0.0571649	0.0477697	0.346	Tau density
VEGFD	Ast.8	astrocytes	-0.0731472	0.0230157	0.00148225	0.075	Tau density
NRP2	Ast.9	astrocytes	-0.0593214	0.0238616	0.0129166	0.219	Tau density
VEGFC	Ast.9	astrocytes	0.00634954	0.0148117	0.668153	0.891	Tau density
VEGFA	Ast.9	astrocytes	-0.0196442	0.0159881	0.219192	0.597	Tau density
NRP1	Ast.9	astrocytes	-0.0312555	0.0156198	0.0453899	0.346	Tau density
VEGFB	Ast.9	astrocytes	0.00949121	0.00811153	0.241965	0.616	Tau density
FLT1	Ast.9	astrocytes	0.0118431	0.0315475	0.707359	0.895	Tau density
PGF	Ast.9	astrocytes	-0.0534979	0.034447	0.120411	0.466	Tau density
VEGFD	Ast.9	astrocytes	0.00300382	0.019904	0.880042	0.968	Tau density
NRP2	Arteriole	vascular niche	0.0417094	0.0306892	0.174118	0.552	Tau density
KDR	Arteriole	vascular niche	0.011226	0.0240883	0.64119	0.876	Tau density
VEGFC	Arteriole	vascular niche	-0.0123322	0.00989306	0.212561	0.589	Tau density
FLT4	Arteriole	vascular niche	0.0101983	0.0168654	0.545387	0.827	Tau density
VEGFA	Arteriole	vascular niche	-0.0571083	0.0398368	0.151699	0.526	Tau density
NRP1	Arteriole	vascular niche	0.0340101	0.0191968	0.0764515	0.379	Tau density
VEGFB	Arteriole	vascular niche	0.00266125	0.0233274	0.909172	0.979	Tau density
FLT1	Arteriole	vascular niche	-0.00732361	0.00923973	0.427998	0.733	Tau density
PGF	Arteriole	vascular niche	-0.00303181	0.0436465	0.944621	0.979	Tau density
VEGFD	Arteriole	vascular niche	0.0113979	0.054785	0.835191	0.949	Tau density
NRP2	Endo	vascular niche	-0.00384834	0.00296499	0.194313	0.582	Tau density
KDR	Endo	vascular niche	-0.00102404	0.00497723	0.836989	0.949	Tau density
VEGFC	Endo	vascular niche	-0.00955451	0.00553532	0.0843298	0.385	Tau density
FLT4	Endo	vascular niche	0.0116274	0.00494842	0.0187872	0.237	Tau density
VEGFA	Endo	vascular niche	0.0113386	0.00809195	0.16115	0.535	Tau density
NRP1	Endo	vascular niche	0.00233622	0.00384705	0.543668	0.827	Tau density
VEGFB	Endo	vascular niche	0.00731538	0.00466073	0.116513	0.464	Tau density
FLT1	Endo	vascular niche	0.000524228	0.00295274	0.859085	0.962	Tau density
PGF	Endo	vascular niche	0.00348022	0.00603641	0.564252	0.841	Tau density
VEGFD	Endo	vascular niche	-0.00182959	0.0131715	0.889525	0.969	Tau density
NRP2	Fibro	vascular niche	-0.00178111	0.00527508	0.73563	0.904	Tau density
KDR	Fibro	vascular niche	-0.0286106	0.0148524	0.0540626	0.346	Tau density
VEGFC	Fibro	vascular niche	0.00853528	0.0106031	0.42083	0.732	Tau density
VEGFA	Fibro	vascular niche	0.00901593	0.00754644	0.232194	0.608	Tau density
NRP1	Fibro	vascular niche	-0.0100604	0.0135872	0.459038	0.756	Tau density
VEGFB	Fibro	vascular niche	-0.0165025	0.0088488	0.0621888	0.362	Tau density
FLT1	Fibro	vascular niche	0.00327353	0.00933717	0.725895	0.898	Tau density
PGF	Fibro	vascular niche	-0.0152284	0.0162094	0.347484	0.682	Tau density
VEGFD	Fibro	vascular niche	-0.00385755	0.0109952	0.725708	0.898	Tau density
NRP2	Immune	vascular niche	-0.0450908	0.0235078	0.055095	0.346	Tau density
KDR	Immune	vascular niche	0.0347064	0.0287369	0.227151	0.604	Tau density
VEGFC	Immune	vascular niche	-0.014015	0.0484908	0.772563	0.923	Tau density
FLT4	Immune	vascular niche	-0.0232477	0.0500076	0.642015	0.876	Tau density
VEGFA	Immune	vascular niche	-0.215634	0.147269	0.143134	0.507	Tau density
NRP1	Immune	vascular niche	0.0115188	0.0208224	0.580133	0.849	Tau density
VEGFB	Immune	vascular niche	-0.0508727	0.0405095	0.209181	0.589	Tau density
FLT1	Immune	vascular niche	0.00287221	0.0145654	0.843676	0.95	Tau density
PGF	Immune	vascular niche	-0.151529	0.0831298	0.0683344	0.368	Tau density
NRP2	Peri	vascular niche	0.00626417	0.00562371	0.265329	0.633	Tau density
KDR	Peri	vascular niche	-0.00871644	0.0121397	0.472749	0.77	Tau density
VEGFC	Peri	vascular niche	-0.463221	0.234597	0.0483207	0.346	Tau density
FLT4	Peri	vascular niche	0.033671	0.0213449	0.114687	0.463	Tau density
VEGFA	Peri	vascular niche	-0.000392889	0.00868628	0.963923	0.986	Tau density
NRP1	Peri	vascular niche	-0.0215491	0.0188057	0.251844	0.617	Tau density
VEGFB	Peri	vascular niche	0.0097804	0.00755905	0.195712	0.582	Tau density
FLT1	Peri	vascular niche	0.0125496	0.00661658	0.0578682	0.355	Tau density
PGF	Peri	vascular niche	0.0134698	0.00698292	0.0537347	0.346	Tau density
VEGFD	Peri	vascular niche	-0.0528064	0.0302749	0.0811191	0.379	Tau density
NRP2	RBC	vascular niche	0.0169798	0.0120451	0.158632	0.533	Tau density
KDR	RBC	vascular niche	0.00209291	0.0233141	0.92847	0.979	Tau density
VEGFC	RBC	vascular niche	-0.0463442	0.0476872	0.331132	0.672	Tau density
FLT4	RBC	vascular niche	-0.0580605	0.0543094	0.285039	0.639	Tau density
VEGFA	RBC	vascular niche	0.00340667	0.0298342	0.90909	0.979	Tau density
NRP1	RBC	vascular niche	0.0307773	0.0138224	0.0259722	0.28	Tau density
VEGFB	RBC	vascular niche	-0.0028226	0.0202523	0.889156	0.969	Tau density
FLT1	RBC	vascular niche	-0.00124131	0.00795998	0.876077	0.968	Tau density
PGF	RBC	vascular niche	0.00325883	0.0239309	0.891682	0.97	Tau density
VEGFD	RBC	vascular niche	-0.075871	0.0902384	0.400469	0.72	Tau density
NRP2	SMC	vascular niche	-0.0142607	0.0361856	0.693508	0.895	Tau density
KDR	SMC	vascular niche	-0.0340201	0.0866162	0.69449	0.895	Tau density
VEGFC	SMC	vascular niche	-0.0478914	0.0419217	0.253287	0.617	Tau density
FLT4	SMC	vascular niche	0.0638719	0.044999	0.155781	0.528	Tau density
VEGFA	SMC	vascular niche	0.0196823	0.0182192	0.280006	0.639	Tau density
NRP1	SMC	vascular niche	-0.0532042	0.0246298	0.030761	0.312	Tau density
VEGFB	SMC	vascular niche	-0.0158589	0.0215351	0.461474	0.756	Tau density
FLT1	SMC	vascular niche	-0.0131146	0.013193	0.320195	0.668	Tau density
PGF	SMC	vascular niche	0.0193751	0.0133462	0.146575	0.514	Tau density
VEGFD	SMC	vascular niche	0.0216815	0.060424	0.719727	0.895	Tau density
NRP2	Venule	vascular niche	0.00618534	0.00763621	0.417939	0.732	Tau density
KDR	Venule	vascular niche	0.0104917	0.0148522	0.479932	0.772	Tau density
VEGFC	Venule	vascular niche	0.0120053	0.0151732	0.428815	0.733	Tau density
FLT4	Venule	vascular niche	0.0110423	0.0129744	0.394723	0.718	Tau density
VEGFA	Venule	vascular niche	-0.0237989	0.0200843	0.236036	0.613	Tau density
NRP1	Venule	vascular niche	0.0100677	0.00770173	0.191146	0.582	Tau density
VEGFB	Venule	vascular niche	0.00337856	0.0138152	0.806802	0.934	Tau density
FLT1	Venule	vascular niche	0.00516202	0.0050886	0.310378	0.663	Tau density
PGF	Venule	vascular niche	0.00207603	0.0267714	0.938189	0.979	Tau density
VEGFD	Venule	vascular niche	-0.00069908	0.0301174	0.981481	0.992	Tau density
NRP2	Macrophages	microglia	-0.00272857	0.00621545	0.660663	0.886	Tau density
VEGFA	Macrophages	microglia	0.0159585	0.0122913	0.194164	0.582	Tau density
NRP1	Macrophages	microglia	-0.0120016	0.0064934	0.0645632	0.368	Tau density
VEGFB	Macrophages	microglia	0.0114432	0.0106256	0.281504	0.639	Tau density
FLT1	Macrophages	microglia	0.0265722	0.0345548	0.441901	0.748	Tau density
VEGFD	Macrophages	microglia	-0.0364137	0.0373936	0.330158	0.672	Tau density
NRP2	Mic.1	microglia	-0.0101146	0.0117507	0.389368	0.716	Tau density
VEGFA	Mic.1	microglia	0.0270262	0.0141786	0.0566339	0.351	Tau density
NRP1	Mic.1	microglia	0.00518399	0.00690066	0.452514	0.752	Tau density
VEGFB	Mic.1	microglia	0.0100744	0.0116367	0.386629	0.716	Tau density
FLT1	Mic.1	microglia	0.0256014	0.0146058	0.0796327	0.379	Tau density
VEGFD	Mic.1	microglia	0.0199019	0.0361274	0.581715	0.85	Tau density
NRP2	Mic.10	microglia	-0.0151213	0.00748952	0.0434883	0.344	Tau density
VEGFA	Mic.10	microglia	-0.00844767	0.0108689	0.437023	0.741	Tau density
NRP1	Mic.10	microglia	-0.00108228	0.00706936	0.878324	0.968	Tau density
VEGFB	Mic.10	microglia	-0.00579778	0.00823993	0.481669	0.772	Tau density
FLT1	Mic.10	microglia	0.0191568	0.0117334	0.102538	0.432	Tau density
VEGFD	Mic.10	microglia	-0.0367915	0.0369473	0.319354	0.668	Tau density
NRP2	Mic.11	microglia	-0.0204187	0.0104413	0.0505158	0.346	Tau density
VEGFA	Mic.11	microglia	-0.00945907	0.0207429	0.648379	0.88	Tau density
NRP1	Mic.11	microglia	0.0034121	0.0230464	0.882301	0.968	Tau density
VEGFB	Mic.11	microglia	0.0318459	0.0138319	0.0213157	0.251	Tau density
FLT1	Mic.11	microglia	-0.0230354	0.0184182	0.211048	0.589	Tau density
VEGFD	Mic.11	microglia	-0.00947342	0.0659901	0.885849	0.968	Tau density
NRP2	Mic.12	microglia	-0.00889121	0.00373087	0.0171653	0.231	Tau density
VEGFA	Mic.12	microglia	0.00401541	0.00752917	0.593816	0.857	Tau density
NRP1	Mic.12	microglia	0.00261697	0.00398404	0.511269	0.794	Tau density
VEGFB	Mic.12	microglia	-0.0060537	0.00562436	0.281777	0.639	Tau density
FLT1	Mic.12	microglia	0.0103392	0.00829301	0.212495	0.589	Tau density
VEGFD	Mic.12	microglia	-0.0345329	0.0222033	0.119874	0.466	Tau density
NRP2	Mic.13	microglia	0.00194114	0.00418256	0.642573	0.876	Tau density
VEGFA	Mic.13	microglia	-0.00330792	0.00765427	0.665621	0.89	Tau density
NRP1	Mic.13	microglia	0.0101301	0.00522144	0.0523671	0.346	Tau density
VEGFB	Mic.13	microglia	-0.000617748	0.00562926	0.912617	0.979	Tau density
FLT1	Mic.13	microglia	-0.00209532	0.00566398	0.711429	0.895	Tau density
VEGFD	Mic.13	microglia	-0.0538923	0.0288718	0.0619563	0.362	Tau density
NRP2	Mic.14	microglia	0.00313178	0.0144083	0.827929	0.946	Tau density
VEGFA	Mic.14	microglia	-0.0161212	0.0346175	0.641433	0.876	Tau density
NRP1	Mic.14	microglia	-0.031215	0.0151467	0.0393171	0.333	Tau density
VEGFB	Mic.14	microglia	0.0190511	0.0148923	0.200807	0.585	Tau density
FLT1	Mic.14	microglia	0.0370079	0.0200745	0.0652525	0.368	Tau density
VEGFD	Mic.14	microglia	0.104446	0.054345	0.0546166	0.346	Tau density
NRP2	Mic.15	microglia	0.00582596	0.0117567	0.620216	0.872	Tau density
VEGFA	Mic.15	microglia	0.00169953	0.0190749	0.929004	0.979	Tau density
NRP1	Mic.15	microglia	-0.0145885	0.017165	0.395383	0.718	Tau density
VEGFB	Mic.15	microglia	0.00120009	0.0124823	0.923406	0.979	Tau density
FLT1	Mic.15	microglia	0.0275766	0.0194141	0.15548	0.528	Tau density
VEGFD	Mic.15	microglia	0.0465442	0.0400076	0.244674	0.616	Tau density
NRP2	Mic.16	microglia	-0.00996268	0.010106	0.324224	0.67	Tau density
VEGFA	Mic.16	microglia	-0.000171289	0.015646	0.991265	0.997	Tau density
NRP1	Mic.16	microglia	0.000418532	0.00896521	0.962765	0.986	Tau density
VEGFB	Mic.16	microglia	-0.00907962	0.0127382	0.475978	0.772	Tau density
FLT1	Mic.16	microglia	0.0338586	0.017878	0.0582423	0.355	Tau density
VEGFD	Mic.16	microglia	-0.0408062	0.0504664	0.418756	0.732	Tau density
NRP2	Mic.2	microglia	-0.00795007	0.00342725	0.0203589	0.249	Tau density
VEGFA	Mic.2	microglia	0.0111024	0.0063913	0.0823661	0.379	Tau density
NRP1	Mic.2	microglia	-0.00384072	0.00390236	0.325016	0.67	Tau density
VEGFB	Mic.2	microglia	-0.000301328	0.0047825	0.949761	0.979	Tau density
FLT1	Mic.2	microglia	0.0123586	0.00693435	0.0747109	0.378	Tau density
VEGFD	Mic.2	microglia	0.00114459	0.0143738	0.936531	0.979	Tau density
NRP2	Mic.3	microglia	-0.00523368	0.00475223	0.270761	0.635	Tau density
VEGFA	Mic.3	microglia	0.00283653	0.00748358	0.704663	0.895	Tau density
NRP1	Mic.3	microglia	0.00370342	0.00460311	0.421081	0.732	Tau density
VEGFB	Mic.3	microglia	0.00119327	0.0058292	0.837802	0.949	Tau density
FLT1	Mic.3	microglia	0.0164025	0.00879648	0.0622276	0.362	Tau density
VEGFD	Mic.3	microglia	0.00826365	0.0158266	0.601574	0.86	Tau density
NRP2	Mic.4	microglia	-0.00888681	0.00490071	0.0697746	0.37	Tau density
VEGFA	Mic.4	microglia	0.000925784	0.0086582	0.914848	0.979	Tau density
NRP1	Mic.4	microglia	0.0101076	0.00521257	0.0524923	0.346	Tau density
VEGFB	Mic.4	microglia	0.00900725	0.00593663	0.129208	0.485	Tau density
FLT1	Mic.4	microglia	0.0095645	0.007399	0.196123	0.582	Tau density
VEGFD	Mic.4	microglia	0.00468734	0.0207988	0.821694	0.945	Tau density
NRP2	Mic.5	microglia	-0.00797557	0.0061932	0.197817	0.582	Tau density
VEGFA	Mic.5	microglia	0.00743314	0.0092294	0.420603	0.732	Tau density
NRP1	Mic.5	microglia	0.0135043	0.00511046	0.00823012	0.185	Tau density
VEGFB	Mic.5	microglia	-0.00401108	0.00716793	0.575761	0.848	Tau density
FLT1	Mic.5	microglia	0.0189056	0.0111422	0.089742	0.396	Tau density
VEGFD	Mic.5	microglia	-0.00929789	0.0283564	0.742992	0.911	Tau density
NRP2	Mic.6	microglia	-0.00889388	0.00646462	0.16889	0.543	Tau density
VEGFA	Mic.6	microglia	0.00206792	0.00991135	0.834728	0.949	Tau density
NRP1	Mic.6	microglia	0.000308274	0.00683142	0.964007	0.986	Tau density
VEGFB	Mic.6	microglia	-0.00252064	0.00705852	0.721012	0.896	Tau density
FLT1	Mic.6	microglia	0.0358792	0.0122623	0.00343375	0.115	Tau density
VEGFD	Mic.6	microglia	-0.0239647	0.0259197	0.355187	0.69	Tau density
NRP2	Mic.7	microglia	-0.00825496	0.00467919	0.0777008	0.379	Tau density
VEGFA	Mic.7	microglia	0.00201183	0.00653948	0.758354	0.914	Tau density
NRP1	Mic.7	microglia	-0.0036152	0.00512138	0.480248	0.772	Tau density
VEGFB	Mic.7	microglia	-0.00574511	0.00533989	0.281979	0.639	Tau density
FLT1	Mic.7	microglia	0.0201416	0.00780622	0.00987436	0.199	Tau density
VEGFD	Mic.7	microglia	0.00125715	0.0154357	0.935088	0.979	Tau density
NRP2	Mic.8	microglia	-0.00533577	0.00536943	0.320354	0.668	Tau density
VEGFA	Mic.8	microglia	0.00669047	0.00787402	0.395497	0.718	Tau density
NRP1	Mic.8	microglia	0.002306	0.004917	0.639079	0.876	Tau density
VEGFB	Mic.8	microglia	-0.0147536	0.00779114	0.058273	0.355	Tau density
FLT1	Mic.8	microglia	0.0265254	0.00924308	0.00410786	0.122	Tau density
VEGFD	Mic.8	microglia	0.0215321	0.0176264	0.221865	0.599	Tau density
NRP2	Mic.9	microglia	-0.00316862	0.00658683	0.630478	0.876	Tau density
VEGFA	Mic.9	microglia	-0.00714779	0.0130968	0.585227	0.851	Tau density
NRP1	Mic.9	microglia	0.00158021	0.0058651	0.787602	0.93	Tau density
VEGFB	Mic.9	microglia	-0.0047276	0.00780181	0.54454	0.827	Tau density
FLT1	Mic.9	microglia	0.011139	0.0122026	0.36133	0.7	Tau density
VEGFD	Mic.9	microglia	-0.0414905	0.0367314	0.25866	0.625	Tau density
NRP2	Monocytes	microglia	0.033839	0.0170934	0.0477422	0.346	Tau density
VEGFA	Monocytes	microglia	0.0122129	0.0242708	0.61483	0.87	Tau density
NRP1	Monocytes	microglia	-0.013483	0.0298279	0.651251	0.883	Tau density
VEGFB	Monocytes	microglia	-0.0545883	0.0351596	0.120522	0.466	Tau density
FLT1	Monocytes	microglia	0.0122527	0.0247588	0.620684	0.872	Tau density
NRP2	Ast.1	astrocytes	-0.0137962	0.0424664	0.745277	0.911	Last cognition before death
VEGFC	Ast.1	astrocytes	-0.0453874	0.0254495	0.0745155	0.378	Last cognition before death
VEGFA	Ast.1	astrocytes	-0.0138605	0.0297567	0.641363	0.876	Last cognition before death
NRP1	Ast.1	astrocytes	0.0273234	0.0204193	0.180858	0.561	Last cognition before death
VEGFB	Ast.1	astrocytes	-0.00954336	0.0166083	0.565551	0.842	Last cognition before death
FLT1	Ast.1	astrocytes	0.0724497	0.0488214	0.137816	0.499	Last cognition before death
VEGFD	Ast.1	astrocytes	0.0199846	0.0268846	0.457271	0.756	Last cognition before death
NRP2	Ast.10	astrocytes	0.0140933	0.11468	0.902193	0.978	Last cognition before death
VEGFC	Ast.10	astrocytes	-0.0906699	0.0782503	0.246572	0.617	Last cognition before death
VEGFA	Ast.10	astrocytes	0.124789	0.0562887	0.0266265	0.284	Last cognition before death
NRP1	Ast.10	astrocytes	-0.0538675	0.0379554	0.155831	0.528	Last cognition before death
VEGFB	Ast.10	astrocytes	0.0206906	0.0337986	0.540424	0.825	Last cognition before death
FLT1	Ast.10	astrocytes	0.14124	0.127346	0.267386	0.635	Last cognition before death
PGF	Ast.10	astrocytes	0.582673	0.211598	0.00589295	0.149	Last cognition before death
VEGFD	Ast.10	astrocytes	0.0892179	0.0664572	0.179438	0.558	Last cognition before death
NRP2	Ast.2	astrocytes	0.259135	0.152137	0.0885122	0.394	Last cognition before death
VEGFC	Ast.2	astrocytes	-0.000262602	0.0649758	0.996775	0.997	Last cognition before death
VEGFA	Ast.2	astrocytes	-0.0348053	0.052175	0.504716	0.79	Last cognition before death
NRP1	Ast.2	astrocytes	-0.00856645	0.0389694	0.826007	0.945	Last cognition before death
VEGFB	Ast.2	astrocytes	-0.0318409	0.0479795	0.506923	0.79	Last cognition before death
VEGFD	Ast.2	astrocytes	-0.0744407	0.0711341	0.295338	0.65	Last cognition before death
NRP2	Ast.3	astrocytes	-0.046035	0.0460817	0.317801	0.668	Last cognition before death
VEGFC	Ast.3	astrocytes	-0.0351547	0.0358703	0.327062	0.671	Last cognition before death
VEGFA	Ast.3	astrocytes	-0.0465921	0.0323397	0.149667	0.522	Last cognition before death
NRP1	Ast.3	astrocytes	0.0220114	0.0233596	0.346047	0.682	Last cognition before death
VEGFB	Ast.3	astrocytes	-0.016522	0.019382	0.39397	0.718	Last cognition before death
FLT1	Ast.3	astrocytes	0.0697556	0.072352	0.334988	0.672	Last cognition before death
VEGFD	Ast.3	astrocytes	0.0415299	0.0338711	0.220154	0.597	Last cognition before death
NRP2	Ast.4	astrocytes	0.00154761	0.0498234	0.97522	0.992	Last cognition before death
VEGFC	Ast.4	astrocytes	-0.0230929	0.0321284	0.472283	0.77	Last cognition before death
VEGFA	Ast.4	astrocytes	-0.0522157	0.0330321	0.113934	0.463	Last cognition before death
NRP1	Ast.4	astrocytes	-0.015297	0.0301921	0.612396	0.868	Last cognition before death
VEGFB	Ast.4	astrocytes	0.0180498	0.0181291	0.31943	0.668	Last cognition before death
FLT1	Ast.4	astrocytes	-0.105865	0.0520825	0.0420893	0.339	Last cognition before death
VEGFD	Ast.4	astrocytes	0.0129446	0.0305711	0.671984	0.892	Last cognition before death
NRP2	Ast.5	astrocytes	0.057964	0.0599828	0.333872	0.672	Last cognition before death
VEGFC	Ast.5	astrocytes	0.010069	0.0459474	0.826539	0.945	Last cognition before death
VEGFA	Ast.5	astrocytes	-0.0904447	0.0532988	0.0897082	0.396	Last cognition before death
NRP1	Ast.5	astrocytes	0.030181	0.0280959	0.282727	0.639	Last cognition before death
VEGFB	Ast.5	astrocytes	-0.0280079	0.0271661	0.302547	0.656	Last cognition before death
FLT1	Ast.5	astrocytes	-0.0397461	0.0586927	0.498286	0.783	Last cognition before death
PGF	Ast.5	astrocytes	-0.0258857	0.0717655	0.718325	0.895	Last cognition before death
VEGFD	Ast.5	astrocytes	0.043916	0.0407067	0.280658	0.639	Last cognition before death
NRP2	Ast.6	astrocytes	0.0671251	0.0659844	0.309016	0.663	Last cognition before death
VEGFC	Ast.6	astrocytes	0.0524651	0.0614843	0.393488	0.718	Last cognition before death
VEGFA	Ast.6	astrocytes	-0.0171113	0.0474755	0.718531	0.895	Last cognition before death
NRP1	Ast.6	astrocytes	-0.0151771	0.0372469	0.683661	0.895	Last cognition before death
VEGFB	Ast.6	astrocytes	0.0523837	0.0357556	0.142907	0.507	Last cognition before death
FLT1	Ast.6	astrocytes	0.0429347	0.10909	0.693898	0.895	Last cognition before death
PGF	Ast.6	astrocytes	0.290461	0.167225	0.082397	0.379	Last cognition before death
VEGFD	Ast.6	astrocytes	0.0974482	0.056963	0.0871313	0.391	Last cognition before death
NRP2	Ast.7	astrocytes	0.323224	0.328548	0.325215	0.67	Last cognition before death
VEGFC	Ast.7	astrocytes	0.565867	0.229531	0.013689	0.222	Last cognition before death
VEGFA	Ast.7	astrocytes	0.0975683	0.136953	0.476204	0.772	Last cognition before death
NRP1	Ast.7	astrocytes	-0.0682153	0.10073	0.498275	0.783	Last cognition before death
VEGFB	Ast.7	astrocytes	0.130425	0.129678	0.314533	0.668	Last cognition before death
FLT1	Ast.7	astrocytes	0.495958	0.530186	0.34956	0.684	Last cognition before death
PGF	Ast.7	astrocytes	-0.871641	0.41622	0.0362437	0.325	Last cognition before death
VEGFD	Ast.7	astrocytes	-0.109846	0.153839	0.475206	0.772	Last cognition before death
NRP2	Ast.8	astrocytes	0.231854	0.292373	0.427773	0.733	Last cognition before death
VEGFC	Ast.8	astrocytes	-0.0873783	0.154841	0.572544	0.847	Last cognition before death
VEGFA	Ast.8	astrocytes	-0.189417	0.146747	0.196782	0.582	Last cognition before death
NRP1	Ast.8	astrocytes	-0.239302	0.130032	0.065719	0.368	Last cognition before death
VEGFB	Ast.8	astrocytes	-0.00924585	0.0972351	0.924245	0.979	Last cognition before death
FLT1	Ast.8	astrocytes	0.793496	0.93685	0.397004	0.718	Last cognition before death
PGF	Ast.8	astrocytes	0.51272	0.573177	0.371042	0.705	Last cognition before death
VEGFD	Ast.8	astrocytes	0.231279	0.172029	0.178814	0.558	Last cognition before death
NRP2	Ast.9	astrocytes	-0.0790987	0.204667	0.699145	0.895	Last cognition before death
VEGFC	Ast.9	astrocytes	0.0157283	0.129895	0.903624	0.978	Last cognition before death
VEGFA	Ast.9	astrocytes	-0.111686	0.116078	0.335966	0.672	Last cognition before death
NRP1	Ast.9	astrocytes	0.172021	0.142732	0.228125	0.604	Last cognition before death
VEGFB	Ast.9	astrocytes	-0.0849439	0.0718169	0.236895	0.614	Last cognition before death
FLT1	Ast.9	astrocytes	-0.0307828	0.294012	0.916615	0.979	Last cognition before death
PGF	Ast.9	astrocytes	0.358476	0.303624	0.237738	0.614	Last cognition before death
VEGFD	Ast.9	astrocytes	0.25444	0.16162	0.115415	0.463	Last cognition before death
NRP2	Arteriole	vascular niche	-0.373172	0.208814	0.0739213	0.378	Last cognition before death
KDR	Arteriole	vascular niche	-0.20265	0.132681	0.126675	0.479	Last cognition before death
VEGFC	Arteriole	vascular niche	0.0964946	0.048122	0.044941	0.346	Last cognition before death
FLT4	Arteriole	vascular niche	0.0873463	0.106964	0.414159	0.732	Last cognition before death
VEGFA	Arteriole	vascular niche	0.334982	0.190871	0.0792553	0.379	Last cognition before death
NRP1	Arteriole	vascular niche	-0.0809517	0.107006	0.449342	0.75	Last cognition before death
VEGFB	Arteriole	vascular niche	-0.0371813	0.137728	0.787189	0.93	Last cognition before death
FLT1	Arteriole	vascular niche	-0.0137713	0.0622002	0.824779	0.945	Last cognition before death
PGF	Arteriole	vascular niche	-0.039415	0.240339	0.869733	0.968	Last cognition before death
VEGFD	Arteriole	vascular niche	0.611047	0.511835	0.232542	0.608	Last cognition before death
NRP2	Endo	vascular niche	0.0218976	0.0219322	0.318074	0.668	Last cognition before death
KDR	Endo	vascular niche	0.0171753	0.0359168	0.63251	0.876	Last cognition before death
VEGFC	Endo	vascular niche	-0.071678	0.0380299	0.0594595	0.358	Last cognition before death
FLT4	Endo	vascular niche	-0.111493	0.0386719	0.00393842	0.12	Last cognition before death
VEGFA	Endo	vascular niche	-0.135591	0.0561243	0.0156965	0.231	Last cognition before death
NRP1	Endo	vascular niche	-0.0100126	0.0291201	0.730969	0.9	Last cognition before death
VEGFB	Endo	vascular niche	-0.0461896	0.0365876	0.206791	0.586	Last cognition before death
FLT1	Endo	vascular niche	-0.0432947	0.0208716	0.038048	0.331	Last cognition before death
PGF	Endo	vascular niche	-0.0415422	0.0460109	0.366591	0.701	Last cognition before death
VEGFD	Endo	vascular niche	0.0737503	0.0968101	0.446177	0.75	Last cognition before death
NRP2	Fibro	vascular niche	-0.0308361	0.0386843	0.425381	0.733	Last cognition before death
KDR	Fibro	vascular niche	-0.0245448	0.086724	0.77716	0.928	Last cognition before death
VEGFC	Fibro	vascular niche	0.0474859	0.0920329	0.605878	0.861	Last cognition before death
VEGFA	Fibro	vascular niche	-0.0451089	0.0542364	0.405573	0.727	Last cognition before death
NRP1	Fibro	vascular niche	0.0944905	0.0864266	0.27426	0.637	Last cognition before death
VEGFB	Fibro	vascular niche	-0.00826023	0.0568891	0.884554	0.968	Last cognition before death
FLT1	Fibro	vascular niche	0.173512	0.0832827	0.0372138	0.33	Last cognition before death
PGF	Fibro	vascular niche	0.0137826	0.109946	0.90024	0.978	Last cognition before death
VEGFD	Fibro	vascular niche	0.113084	0.0884415	0.201028	0.585	Last cognition before death
NRP2	Immune	vascular niche	0.16882	0.141776	0.233752	0.608	Last cognition before death
KDR	Immune	vascular niche	-0.294338	0.212786	0.166585	0.539	Last cognition before death
VEGFC	Immune	vascular niche	0.104316	0.287174	0.716417	0.895	Last cognition before death
FLT4	Immune	vascular niche	-0.274427	0.248189	0.268849	0.635	Last cognition before death
VEGFA	Immune	vascular niche	-0.587772	0.321481	0.0675008	0.368	Last cognition before death
NRP1	Immune	vascular niche	-0.0814806	0.128143	0.524871	0.808	Last cognition before death
VEGFB	Immune	vascular niche	0.344391	0.247113	0.163422	0.537	Last cognition before death
FLT1	Immune	vascular niche	-0.124472	0.0884956	0.159566	0.533	Last cognition before death
PGF	Immune	vascular niche	0.0437015	0.242884	0.85721	0.961	Last cognition before death
NRP2	Peri	vascular niche	-0.0427443	0.0387431	0.269908	0.635	Last cognition before death
KDR	Peri	vascular niche	-0.0136575	0.0827369	0.868888	0.968	Last cognition before death
FLT4	Peri	vascular niche	-0.365191	0.21062	0.0829381	0.38	Last cognition before death
VEGFA	Peri	vascular niche	-0.128204	0.0606451	0.0345151	0.325	Last cognition before death
NRP1	Peri	vascular niche	0.350486	0.139746	0.0121407	0.217	Last cognition before death
VEGFB	Peri	vascular niche	-0.0973541	0.0560185	0.0822301	0.379	Last cognition before death
FLT1	Peri	vascular niche	-0.125865	0.0503183	0.0123709	0.217	Last cognition before death
PGF	Peri	vascular niche	-0.0143372	0.0528985	0.786366	0.93	Last cognition before death
VEGFD	Peri	vascular niche	0.396269	0.173325	0.0222382	0.258	Last cognition before death
NRP2	RBC	vascular niche	-0.0999434	0.0798362	0.210622	0.589	Last cognition before death
KDR	RBC	vascular niche	0.157105	0.147191	0.285812	0.639	Last cognition before death
VEGFC	RBC	vascular niche	0.189361	0.271388	0.485334	0.776	Last cognition before death
FLT4	RBC	vascular niche	0.0456755	0.231291	0.843452	0.95	Last cognition before death
VEGFA	RBC	vascular niche	-0.243898	0.171562	0.155134	0.528	Last cognition before death
NRP1	RBC	vascular niche	-0.138463	0.100132	0.166725	0.539	Last cognition before death
VEGFB	RBC	vascular niche	-0.00859558	0.124652	0.945024	0.979	Last cognition before death
FLT1	RBC	vascular niche	-0.0450966	0.047376	0.341154	0.68	Last cognition before death
PGF	RBC	vascular niche	-0.212367	0.137593	0.122722	0.47	Last cognition before death
VEGFD	RBC	vascular niche	0.3953	0.408967	0.333753	0.672	Last cognition before death
NRP2	SMC	vascular niche	0.384347	0.262928	0.143798	0.507	Last cognition before death
KDR	SMC	vascular niche	-0.149349	0.299987	0.618587	0.872	Last cognition before death
VEGFC	SMC	vascular niche	0.140975	0.21181	0.505683	0.79	Last cognition before death
FLT4	SMC	vascular niche	-0.159081	0.36106	0.659507	0.886	Last cognition before death
VEGFA	SMC	vascular niche	-0.139859	0.119443	0.241628	0.616	Last cognition before death
NRP1	SMC	vascular niche	0.246833	0.123971	0.0464747	0.346	Last cognition before death
VEGFB	SMC	vascular niche	0.100969	0.117405	0.389787	0.716	Last cognition before death
FLT1	SMC	vascular niche	0.0043378	0.0851317	0.959362	0.985	Last cognition before death
PGF	SMC	vascular niche	-0.0708826	0.0875807	0.418319	0.732	Last cognition before death
VEGFD	SMC	vascular niche	-0.204111	0.386285	0.597226	0.859	Last cognition before death
NRP2	Venule	vascular niche	-0.0231646	0.0507883	0.648317	0.88	Last cognition before death
KDR	Venule	vascular niche	0.105906	0.110194	0.336506	0.672	Last cognition before death
VEGFC	Venule	vascular niche	-0.139703	0.0950076	0.141443	0.505	Last cognition before death
FLT4	Venule	vascular niche	-0.0278013	0.0958611	0.771803	0.923	Last cognition before death
VEGFA	Venule	vascular niche	-0.0671285	0.1106	0.543885	0.827	Last cognition before death
NRP1	Venule	vascular niche	-0.0378216	0.0497056	0.44671	0.75	Last cognition before death
VEGFB	Venule	vascular niche	0.0808458	0.0937867	0.388678	0.716	Last cognition before death
FLT1	Venule	vascular niche	-0.110188	0.0316122	0.000490981	0.052	Last cognition before death
PGF	Venule	vascular niche	0.221037	0.210328	0.293299	0.648	Last cognition before death
VEGFD	Venule	vascular niche	-0.252575	0.169743	0.136755	0.499	Last cognition before death
NRP2	Macrophages	microglia	0.0429308	0.0415347	0.301317	0.654	Last cognition before death
VEGFA	Macrophages	microglia	-0.181094	0.0803205	0.0241558	0.269	Last cognition before death
NRP1	Macrophages	microglia	0.0861885	0.0411858	0.0363781	0.325	Last cognition before death
VEGFB	Macrophages	microglia	-0.00717041	0.0770809	0.925884	0.979	Last cognition before death
FLT1	Macrophages	microglia	-0.299098	0.151698	0.0486468	0.346	Last cognition before death
VEGFD	Macrophages	microglia	0.31163	0.205915	0.130181	0.486	Last cognition before death
NRP2	Mic.1	microglia	-0.0172026	0.0684474	0.801562	0.931	Last cognition before death
VEGFA	Mic.1	microglia	-0.236379	0.110874	0.0330099	0.322	Last cognition before death
NRP1	Mic.1	microglia	-0.00849054	0.0483293	0.860544	0.963	Last cognition before death
VEGFB	Mic.1	microglia	0.00626499	0.0798808	0.937487	0.979	Last cognition before death
FLT1	Mic.1	microglia	-0.217067	0.0752082	0.00389916	0.12	Last cognition before death
VEGFD	Mic.1	microglia	0.291305	0.384409	0.448571	0.75	Last cognition before death
NRP2	Mic.10	microglia	0.0644553	0.0466439	0.167015	0.539	Last cognition before death
VEGFA	Mic.10	microglia	0.0254495	0.0661449	0.700421	0.895	Last cognition before death
NRP1	Mic.10	microglia	-0.0358433	0.0450607	0.426354	0.733	Last cognition before death
VEGFB	Mic.10	microglia	0.0213286	0.0512805	0.677469	0.893	Last cognition before death
FLT1	Mic.10	microglia	-0.225957	0.0723053	0.0017778	0.082	Last cognition before death
VEGFD	Mic.10	microglia	0.0116324	0.189147	0.950962	0.979	Last cognition before death
NRP2	Mic.11	microglia	0.157271	0.115535	0.173438	0.551	Last cognition before death
VEGFA	Mic.11	microglia	0.501811	0.277528	0.0705832	0.371	Last cognition before death
NRP1	Mic.11	microglia	0.315934	0.241332	0.190491	0.582	Last cognition before death
VEGFB	Mic.11	microglia	-0.312641	0.17831	0.0795413	0.379	Last cognition before death
FLT1	Mic.11	microglia	0.092174	0.210049	0.660791	0.886	Last cognition before death
VEGFD	Mic.11	microglia	0.494383	0.907143	0.585761	0.851	Last cognition before death
NRP2	Mic.12	microglia	0.0521279	0.0310378	0.0930549	0.405	Last cognition before death
VEGFA	Mic.12	microglia	-0.0423042	0.0724447	0.559253	0.837	Last cognition before death
NRP1	Mic.12	microglia	0.0387726	0.0374381	0.300367	0.654	Last cognition before death
VEGFB	Mic.12	microglia	-0.0035587	0.0505398	0.943864	0.979	Last cognition before death
FLT1	Mic.12	microglia	0.00583306	0.074014	0.937184	0.979	Last cognition before death
VEGFD	Mic.12	microglia	0.138475	0.160572	0.388478	0.716	Last cognition before death
NRP2	Mic.13	microglia	0.0899615	0.0417573	0.0312095	0.314	Last cognition before death
VEGFA	Mic.13	microglia	0.123197	0.0736029	0.0941697	0.406	Last cognition before death
NRP1	Mic.13	microglia	-0.0725508	0.0467942	0.12104	0.466	Last cognition before death
VEGFB	Mic.13	microglia	-0.00249057	0.0565966	0.9649	0.986	Last cognition before death
FLT1	Mic.13	microglia	-0.0198359	0.0516623	0.701014	0.895	Last cognition before death
VEGFD	Mic.13	microglia	0.352932	0.200799	0.0788093	0.379	Last cognition before death
NRP2	Mic.14	microglia	0.147915	0.130087	0.25552	0.619	Last cognition before death
VEGFA	Mic.14	microglia	0.0386141	0.264562	0.883957	0.968	Last cognition before death
NRP1	Mic.14	microglia	-0.119022	0.109096	0.275278	0.638	Last cognition before death
VEGFB	Mic.14	microglia	0.0663777	0.137147	0.628394	0.876	Last cognition before death
FLT1	Mic.14	microglia	0.0871031	0.208868	0.67666	0.893	Last cognition before death
VEGFD	Mic.14	microglia	-0.338496	0.419685	0.419927	0.732	Last cognition before death
NRP2	Mic.15	microglia	0.167594	0.0794276	0.0348562	0.325	Last cognition before death
VEGFA	Mic.15	microglia	-0.0381561	0.139098	0.783846	0.93	Last cognition before death
NRP1	Mic.15	microglia	-0.122558	0.109638	0.263635	0.632	Last cognition before death
VEGFB	Mic.15	microglia	0.154844	0.0749541	0.0388422	0.333	Last cognition before death
FLT1	Mic.15	microglia	-0.293263	0.118196	0.0130952	0.219	Last cognition before death
VEGFD	Mic.15	microglia	-0.293187	0.309633	0.343697	0.681	Last cognition before death
NRP2	Mic.16	microglia	0.232055	0.0900511	0.00996829	0.199	Last cognition before death
VEGFA	Mic.16	microglia	0.0227045	0.144943	0.875525	0.968	Last cognition before death
NRP1	Mic.16	microglia	0.00745886	0.0836233	0.928926	0.979	Last cognition before death
VEGFB	Mic.16	microglia	-0.125341	0.10831	0.247174	0.617	Last cognition before death
FLT1	Mic.16	microglia	-0.288099	0.168636	0.0875606	0.391	Last cognition before death
VEGFD	Mic.16	microglia	-0.140521	0.369244	0.703526	0.895	Last cognition before death
NRP2	Mic.2	microglia	0.0244659	0.0238928	0.305841	0.66	Last cognition before death
VEGFA	Mic.2	microglia	-0.0951204	0.0495504	0.0548995	0.346	Last cognition before death
NRP1	Mic.2	microglia	0.0253367	0.0287094	0.377493	0.712	Last cognition before death
VEGFB	Mic.2	microglia	-0.0238975	0.0352529	0.497844	0.783	Last cognition before death
FLT1	Mic.2	microglia	-0.0321608	0.0543591	0.554095	0.836	Last cognition before death
VEGFD	Mic.2	microglia	0.0824025	0.108792	0.448792	0.75	Last cognition before death
NRP2	Mic.3	microglia	0.0648035	0.036274	0.0740184	0.378	Last cognition before death
VEGFA	Mic.3	microglia	0.0240758	0.0635982	0.705014	0.895	Last cognition before death
NRP1	Mic.3	microglia	0.0410533	0.0359337	0.253257	0.617	Last cognition before death
VEGFB	Mic.3	microglia	-0.0359791	0.043744	0.410797	0.732	Last cognition before death
FLT1	Mic.3	microglia	-0.0604866	0.0673499	0.369135	0.704	Last cognition before death
VEGFD	Mic.3	microglia	-0.244724	0.12321	0.0470078	0.346	Last cognition before death
NRP2	Mic.4	microglia	0.00308286	0.0334557	0.926581	0.979	Last cognition before death
VEGFA	Mic.4	microglia	-0.0108641	0.0676058	0.872331	0.968	Last cognition before death
NRP1	Mic.4	microglia	-0.0428546	0.0399705	0.283649	0.639	Last cognition before death
VEGFB	Mic.4	microglia	-0.0517036	0.0484751	0.286152	0.639	Last cognition before death
FLT1	Mic.4	microglia	-0.0779328	0.0611864	0.202772	0.586	Last cognition before death
VEGFD	Mic.4	microglia	0.0370492	0.152946	0.808596	0.934	Last cognition before death
NRP2	Mic.5	microglia	0.0591955	0.0372902	0.112416	0.459	Last cognition before death
VEGFA	Mic.5	microglia	-0.0464212	0.060558	0.443345	0.748	Last cognition before death
NRP1	Mic.5	microglia	-0.0207867	0.0369024	0.573237	0.847	Last cognition before death
VEGFB	Mic.5	microglia	0.0818838	0.0468814	0.0807042	0.379	Last cognition before death
FLT1	Mic.5	microglia	-0.294105	0.0690252	2.03664e-05	0.007	Last cognition before death
VEGFD	Mic.5	microglia	0.0882223	0.175642	0.615468	0.87	Last cognition before death
NRP2	Mic.6	microglia	0.00112767	0.0400117	0.977516	0.992	Last cognition before death
VEGFA	Mic.6	microglia	-0.0856023	0.0607814	0.159023	0.533	Last cognition before death
NRP1	Mic.6	microglia	-0.0144683	0.0487264	0.76652	0.918	Last cognition before death
VEGFB	Mic.6	microglia	-0.0588698	0.0461758	0.202343	0.586	Last cognition before death
FLT1	Mic.6	microglia	-0.310427	0.0785804	7.80085e-05	0.016	Last cognition before death
VEGFD	Mic.6	microglia	0.309047	0.165207	0.061392	0.362	Last cognition before death
NRP2	Mic.7	microglia	0.0348049	0.0311343	0.263612	0.632	Last cognition before death
VEGFA	Mic.7	microglia	0.0159983	0.0426439	0.70754	0.895	Last cognition before death
NRP1	Mic.7	microglia	-0.0694285	0.0331881	0.0364415	0.325	Last cognition before death
VEGFB	Mic.7	microglia	-0.0157928	0.0353359	0.654923	0.885	Last cognition before death
FLT1	Mic.7	microglia	-0.165207	0.053081	0.00185604	0.082	Last cognition before death
VEGFD	Mic.7	microglia	-0.159952	0.0988567	0.105658	0.441	Last cognition before death
NRP2	Mic.8	microglia	0.0826322	0.0384536	0.0316437	0.315	Last cognition before death
VEGFA	Mic.8	microglia	-0.074994	0.0549158	0.172059	0.548	Last cognition before death
NRP1	Mic.8	microglia	-0.0133903	0.036881	0.716555	0.895	Last cognition before death
VEGFB	Mic.8	microglia	0.076438	0.0509072	0.133222	0.491	Last cognition before death
FLT1	Mic.8	microglia	-0.146393	0.0730736	0.0451383	0.346	Last cognition before death
VEGFD	Mic.8	microglia	-0.172147	0.133689	0.197863	0.582	Last cognition before death
NRP2	Mic.9	microglia	-0.0504859	0.0401826	0.208967	0.589	Last cognition before death
VEGFA	Mic.9	microglia	0.122464	0.0911458	0.179076	0.558	Last cognition before death
NRP1	Mic.9	microglia	-0.0207379	0.0400538	0.604633	0.861	Last cognition before death
VEGFB	Mic.9	microglia	0.0184843	0.049634	0.709586	0.895	Last cognition before death
FLT1	Mic.9	microglia	0.145779	0.0988517	0.140285	0.503	Last cognition before death
VEGFD	Mic.9	microglia	0.211591	0.199085	0.287865	0.641	Last cognition before death
NRP2	Monocytes	microglia	-0.129935	0.190317	0.494777	0.783	Last cognition before death
VEGFA	Monocytes	microglia	-0.164434	0.150938	0.275972	0.638	Last cognition before death
NRP1	Monocytes	microglia	0.0108759	0.171274	0.949368	0.979	Last cognition before death
VEGFB	Monocytes	microglia	0.00916508	0.133296	0.945183	0.979	Last cognition before death
FLT1	Monocytes	microglia	0.264683	0.230381	0.250599	0.617	Last cognition before death
NRP2	Ast.1	astrocytes	0.190433	0.440933	0.665824	0.89	Cognition trajectory
VEGFC	Ast.1	astrocytes	-0.407583	0.264815	0.123773	0.471	Cognition trajectory
VEGFA	Ast.1	astrocytes	0.129527	0.318055	0.683826	0.895	Cognition trajectory
NRP1	Ast.1	astrocytes	0.52994	0.209208	0.0113067	0.213	Cognition trajectory
VEGFB	Ast.1	astrocytes	-0.336437	0.171739	0.0501124	0.346	Cognition trajectory
FLT1	Ast.1	astrocytes	1.14069	0.504877	0.0238621	0.269	Cognition trajectory
VEGFD	Ast.1	astrocytes	0.235787	0.270685	0.383714	0.715	Cognition trajectory
NRP2	Ast.10	astrocytes	1.05307	0.876941	0.229812	0.605	Cognition trajectory
VEGFC	Ast.10	astrocytes	-0.501983	0.643298	0.435198	0.74	Cognition trajectory
VEGFA	Ast.10	astrocytes	0.994126	0.555956	0.073754	0.378	Cognition trajectory
NRP1	Ast.10	astrocytes	0.0620696	0.403721	0.877812	0.968	Cognition trajectory
VEGFB	Ast.10	astrocytes	-0.0327917	0.393471	0.933582	0.979	Cognition trajectory
FLT1	Ast.10	astrocytes	1.00947	1.02266	0.323591	0.67	Cognition trajectory
VEGFD	Ast.10	astrocytes	-0.0338573	0.606667	0.955494	0.983	Cognition trajectory
NRP2	Ast.2	astrocytes	0.524064	1.43497	0.714955	0.895	Cognition trajectory
VEGFC	Ast.2	astrocytes	-0.0397231	0.611539	0.948209	0.979	Cognition trajectory
VEGFA	Ast.2	astrocytes	-0.0833211	0.512222	0.870781	0.968	Cognition trajectory
NRP1	Ast.2	astrocytes	-0.176527	0.378015	0.640511	0.876	Cognition trajectory
VEGFB	Ast.2	astrocytes	-0.202427	0.455797	0.656959	0.885	Cognition trajectory
VEGFD	Ast.2	astrocytes	-1.00633	0.668867	0.132445	0.49	Cognition trajectory
NRP2	Ast.3	astrocytes	0.298361	0.486405	0.539612	0.825	Cognition trajectory
VEGFC	Ast.3	astrocytes	-0.367151	0.359119	0.306608	0.66	Cognition trajectory
VEGFA	Ast.3	astrocytes	-0.305711	0.34944	0.381649	0.715	Cognition trajectory
NRP1	Ast.3	astrocytes	0.639384	0.245457	0.00919093	0.19	Cognition trajectory
VEGFB	Ast.3	astrocytes	0.00962564	0.197662	0.96116	0.986	Cognition trajectory
FLT1	Ast.3	astrocytes	0.559266	0.689196	0.417092	0.732	Cognition trajectory
VEGFD	Ast.3	astrocytes	0.720108	0.338184	0.0332262	0.322	Cognition trajectory
NRP2	Ast.4	astrocytes	0.727716	0.529874	0.169636	0.543	Cognition trajectory
VEGFC	Ast.4	astrocytes	-0.376134	0.341808	0.271147	0.635	Cognition trajectory
VEGFA	Ast.4	astrocytes	-0.192469	0.362986	0.595947	0.859	Cognition trajectory
NRP1	Ast.4	astrocytes	0.604441	0.320319	0.0591612	0.358	Cognition trajectory
VEGFB	Ast.4	astrocytes	0.211253	0.189268	0.264355	0.632	Cognition trajectory
FLT1	Ast.4	astrocytes	-0.113694	0.546341	0.83515	0.949	Cognition trajectory
VEGFD	Ast.4	astrocytes	0.0612905	0.311699	0.844114	0.95	Cognition trajectory
NRP2	Ast.5	astrocytes	1.01062	0.728694	0.165475	0.539	Cognition trajectory
VEGFC	Ast.5	astrocytes	0.674375	0.534589	0.207135	0.586	Cognition trajectory
VEGFA	Ast.5	astrocytes	-1.27422	0.587568	0.0301103	0.312	Cognition trajectory
NRP1	Ast.5	astrocytes	0.556886	0.309671	0.0721271	0.375	Cognition trajectory
VEGFB	Ast.5	astrocytes	-0.268983	0.31271	0.389695	0.716	Cognition trajectory
FLT1	Ast.5	astrocytes	-0.0459941	0.747915	0.950964	0.979	Cognition trajectory
PGF	Ast.5	astrocytes	0.0376046	0.919786	0.967388	0.987	Cognition trajectory
VEGFD	Ast.5	astrocytes	1.05842	0.488883	0.0303886	0.312	Cognition trajectory
NRP2	Ast.6	astrocytes	1.56694	0.753881	0.0376636	0.331	Cognition trajectory
VEGFC	Ast.6	astrocytes	0.343495	0.6293	0.585179	0.851	Cognition trajectory
VEGFA	Ast.6	astrocytes	0.104347	0.49407	0.832732	0.949	Cognition trajectory
NRP1	Ast.6	astrocytes	0.456031	0.382779	0.233509	0.608	Cognition trajectory
VEGFB	Ast.6	astrocytes	0.301612	0.379507	0.42676	0.733	Cognition trajectory
FLT1	Ast.6	astrocytes	1.28807	1.33939	0.336209	0.672	Cognition trajectory
PGF	Ast.6	astrocytes	2.37715	1.87607	0.205122	0.586	Cognition trajectory
VEGFD	Ast.6	astrocytes	0.179129	0.587244	0.760341	0.914	Cognition trajectory
NRP2	Ast.7	astrocytes	7.88805	3.72421	0.0341713	0.325	Cognition trajectory
VEGFC	Ast.7	astrocytes	5.23963	2.29755	0.0225764	0.258	Cognition trajectory
VEGFA	Ast.7	astrocytes	0.520432	1.49995	0.728616	0.9	Cognition trajectory
NRP1	Ast.7	astrocytes	0.671929	1.22599	0.583642	0.851	Cognition trajectory
VEGFB	Ast.7	astrocytes	1.96398	1.54985	0.205082	0.586	Cognition trajectory
FLT1	Ast.7	astrocytes	10.9259	6.23108	0.079523	0.379	Cognition trajectory
PGF	Ast.7	astrocytes	-15.6383	4.49309	0.000500432	0.052	Cognition trajectory
VEGFD	Ast.7	astrocytes	-0.607149	1.52656	0.690833	0.895	Cognition trajectory
NRP2	Ast.8	astrocytes	4.63663	2.85463	0.104323	0.438	Cognition trajectory
VEGFC	Ast.8	astrocytes	-1.15564	1.62629	0.477332	0.772	Cognition trajectory
VEGFA	Ast.8	astrocytes	-2.07668	1.45334	0.153032	0.527	Cognition trajectory
NRP1	Ast.8	astrocytes	-1.74583	1.49742	0.243658	0.616	Cognition trajectory
VEGFB	Ast.8	astrocytes	-0.179973	0.908125	0.842903	0.95	Cognition trajectory
FLT1	Ast.8	astrocytes	6.44833	6.39005	0.312916	0.667	Cognition trajectory
PGF	Ast.8	astrocytes	6.85976	5.23585	0.190144	0.582	Cognition trajectory
VEGFD	Ast.8	astrocytes	7.17496	1.85895	0.000113532	0.02	Cognition trajectory
NRP2	Ast.9	astrocytes	-1.70195	2.51287	0.498221	0.783	Cognition trajectory
VEGFC	Ast.9	astrocytes	-0.612915	1.34091	0.647607	0.88	Cognition trajectory
VEGFA	Ast.9	astrocytes	-1.44009	1.23391	0.243171	0.616	Cognition trajectory
NRP1	Ast.9	astrocytes	1.27382	1.40513	0.364643	0.701	Cognition trajectory
VEGFB	Ast.9	astrocytes	-0.348256	0.917389	0.70423	0.895	Cognition trajectory
FLT1	Ast.9	astrocytes	-4.72573	3.18895	0.138365	0.499	Cognition trajectory
PGF	Ast.9	astrocytes	3.55514	4.48465	0.427932	0.733	Cognition trajectory
VEGFD	Ast.9	astrocytes	2.64853	1.90414	0.164247	0.538	Cognition trajectory
NRP2	Arteriole	vascular niche	-3.96391	2.0651	0.0549247	0.346	Cognition trajectory
KDR	Arteriole	vascular niche	-3.41586	1.43089	0.0169755	0.231	Cognition trajectory
VEGFC	Arteriole	vascular niche	1.17349	0.536139	0.0286127	0.299	Cognition trajectory
FLT4	Arteriole	vascular niche	0.629023	1.10018	0.567495	0.844	Cognition trajectory
VEGFA	Arteriole	vascular niche	3.56548	1.96722	0.069918	0.37	Cognition trajectory
NRP1	Arteriole	vascular niche	-0.459315	1.19117	0.699793	0.895	Cognition trajectory
VEGFB	Arteriole	vascular niche	-0.209104	1.42071	0.882988	0.968	Cognition trajectory
FLT1	Arteriole	vascular niche	0.21003	0.642176	0.743623	0.911	Cognition trajectory
PGF	Arteriole	vascular niche	1.33575	2.83539	0.63757	0.876	Cognition trajectory
VEGFD	Arteriole	vascular niche	1.50179	3.75418	0.689133	0.895	Cognition trajectory
NRP2	Endo	vascular niche	0.384589	0.227184	0.0904832	0.396	Cognition trajectory
KDR	Endo	vascular niche	0.38467	0.384677	0.317319	0.668	Cognition trajectory
VEGFC	Endo	vascular niche	0.160042	0.412351	0.697926	0.895	Cognition trajectory
FLT4	Endo	vascular niche	-1.23769	0.402467	0.00210325	0.084	Cognition trajectory
VEGFA	Endo	vascular niche	-0.74555	0.603959	0.21704	0.593	Cognition trajectory
NRP1	Endo	vascular niche	-0.17586	0.300097	0.55787	0.837	Cognition trajectory
VEGFB	Endo	vascular niche	-0.425089	0.371342	0.252318	0.617	Cognition trajectory
FLT1	Endo	vascular niche	-0.341362	0.216904	0.115535	0.463	Cognition trajectory
PGF	Endo	vascular niche	0.00367136	0.484111	0.993949	0.997	Cognition trajectory
VEGFD	Endo	vascular niche	1.2927	1.0463	0.216647	0.593	Cognition trajectory
NRP2	Fibro	vascular niche	-0.125938	0.410469	0.758984	0.914	Cognition trajectory
KDR	Fibro	vascular niche	1.47952	0.99065	0.135311	0.497	Cognition trajectory
VEGFC	Fibro	vascular niche	-0.487011	0.929884	0.600464	0.859	Cognition trajectory
VEGFA	Fibro	vascular niche	-1.22494	0.529444	0.020688	0.249	Cognition trajectory
NRP1	Fibro	vascular niche	0.406701	0.868913	0.639744	0.876	Cognition trajectory
VEGFB	Fibro	vascular niche	0.778601	0.605636	0.198585	0.582	Cognition trajectory
FLT1	Fibro	vascular niche	0.297549	0.787704	0.705623	0.895	Cognition trajectory
PGF	Fibro	vascular niche	0.567357	1.15404	0.622983	0.873	Cognition trajectory
VEGFD	Fibro	vascular niche	0.363439	0.855375	0.670918	0.892	Cognition trajectory
NRP2	Immune	vascular niche	2.55467	1.64235	0.119828	0.466	Cognition trajectory
KDR	Immune	vascular niche	-2.75853	2.50773	0.271327	0.635	Cognition trajectory
VEGFC	Immune	vascular niche	2.25896	3.51399	0.520323	0.805	Cognition trajectory
FLT4	Immune	vascular niche	0.933828	3.39191	0.783078	0.93	Cognition trajectory
VEGFA	Immune	vascular niche	-4.19344	4.05714	0.301326	0.654	Cognition trajectory
NRP1	Immune	vascular niche	-1.61014	1.47239	0.274151	0.637	Cognition trajectory
VEGFB	Immune	vascular niche	5.68061	2.80091	0.0425469	0.339	Cognition trajectory
FLT1	Immune	vascular niche	-1.0655	1.02326	0.297744	0.651	Cognition trajectory
PGF	Immune	vascular niche	0.421348	2.77454	0.879296	0.968	Cognition trajectory
NRP2	Peri	vascular niche	-0.570598	0.403533	0.15736	0.531	Cognition trajectory
KDR	Peri	vascular niche	0.0751878	0.835527	0.928296	0.979	Cognition trajectory
VEGFC	Peri	vascular niche	1.13725	7.63317	0.881563	0.968	Cognition trajectory
FLT4	Peri	vascular niche	-3.28416	2.1414	0.125116	0.475	Cognition trajectory
VEGFA	Peri	vascular niche	-0.763619	0.632909	0.227616	0.604	Cognition trajectory
NRP1	Peri	vascular niche	2.58552	1.34994	0.0554569	0.346	Cognition trajectory
VEGFB	Peri	vascular niche	-1.10085	0.568038	0.0526253	0.346	Cognition trajectory
FLT1	Peri	vascular niche	-1.21974	0.510097	0.0167941	0.231	Cognition trajectory
PGF	Peri	vascular niche	-0.476784	0.546196	0.382709	0.715	Cognition trajectory
VEGFD	Peri	vascular niche	3.58787	1.71068	0.0359636	0.325	Cognition trajectory
NRP2	RBC	vascular niche	-0.337183	0.79993	0.673378	0.892	Cognition trajectory
KDR	RBC	vascular niche	2.47702	1.5966	0.120797	0.466	Cognition trajectory
VEGFC	RBC	vascular niche	2.50002	2.78766	0.369817	0.704	Cognition trajectory
FLT4	RBC	vascular niche	3.14456	2.90817	0.279571	0.639	Cognition trajectory
VEGFA	RBC	vascular niche	-1.70713	1.70214	0.315893	0.668	Cognition trajectory
NRP1	RBC	vascular niche	-1.62	0.922422	0.0790463	0.379	Cognition trajectory
VEGFB	RBC	vascular niche	0.90285	1.28226	0.481365	0.772	Cognition trajectory
FLT1	RBC	vascular niche	-0.0701385	0.496687	0.887702	0.969	Cognition trajectory
PGF	RBC	vascular niche	-0.456107	1.43963	0.751378	0.911	Cognition trajectory
VEGFD	RBC	vascular niche	3.12368	3.96494	0.430798	0.735	Cognition trajectory
NRP2	SMC	vascular niche	1.33507	2.58817	0.60597	0.861	Cognition trajectory
KDR	SMC	vascular niche	-1.98435	3.49442	0.570127	0.846	Cognition trajectory
VEGFC	SMC	vascular niche	2.76934	2.52685	0.273093	0.637	Cognition trajectory
FLT4	SMC	vascular niche	-2.9731	3.62124	0.411637	0.732	Cognition trajectory
VEGFA	SMC	vascular niche	-1.17892	1.3302	0.375473	0.71	Cognition trajectory
NRP1	SMC	vascular niche	1.78952	1.37879	0.194324	0.582	Cognition trajectory
VEGFB	SMC	vascular niche	1.72039	1.36324	0.206951	0.586	Cognition trajectory
FLT1	SMC	vascular niche	-0.351293	0.963915	0.715527	0.895	Cognition trajectory
PGF	SMC	vascular niche	-1.47794	0.946137	0.11827	0.466	Cognition trajectory
VEGFD	SMC	vascular niche	-2.26137	4.30357	0.599261	0.859	Cognition trajectory
NRP2	Venule	vascular niche	-0.287981	0.520848	0.580326	0.849	Cognition trajectory
KDR	Venule	vascular niche	1.35687	1.19004	0.254207	0.618	Cognition trajectory
VEGFC	Venule	vascular niche	-1.15973	1.01348	0.252497	0.617	Cognition trajectory
FLT4	Venule	vascular niche	-0.116826	0.977932	0.904909	0.978	Cognition trajectory
VEGFA	Venule	vascular niche	-0.24103	1.18125	0.838317	0.949	Cognition trajectory
NRP1	Venule	vascular niche	-0.292146	0.526736	0.579144	0.849	Cognition trajectory
VEGFB	Venule	vascular niche	0.892355	0.985962	0.365434	0.701	Cognition trajectory
FLT1	Venule	vascular niche	-1.06251	0.34512	0.00207938	0.084	Cognition trajectory
PGF	Venule	vascular niche	2.26019	2.20729	0.305851	0.66	Cognition trajectory
VEGFD	Venule	vascular niche	-3.31349	1.69747	0.0509361	0.346	Cognition trajectory
NRP2	Macrophages	microglia	0.370149	0.451842	0.412672	0.732	Cognition trajectory
VEGFA	Macrophages	microglia	-1.54655	0.901673	0.0863095	0.39	Cognition trajectory
NRP1	Macrophages	microglia	1.19572	0.457838	0.00901019	0.19	Cognition trajectory
VEGFB	Macrophages	microglia	-0.532639	0.837462	0.524766	0.808	Cognition trajectory
FLT1	Macrophages	microglia	-2.09801	1.99859	0.293833	0.648	Cognition trajectory
VEGFD	Macrophages	microglia	3.30132	2.29662	0.150586	0.524	Cognition trajectory
NRP2	Mic.1	microglia	-0.264905	0.703191	0.706383	0.895	Cognition trajectory
VEGFA	Mic.1	microglia	-2.17874	1.18714	0.0664634	0.368	Cognition trajectory
NRP1	Mic.1	microglia	-0.472201	0.496796	0.341862	0.68	Cognition trajectory
VEGFB	Mic.1	microglia	-0.195085	0.853464	0.819195	0.945	Cognition trajectory
FLT1	Mic.1	microglia	-2.81689	1.00036	0.00486438	0.136	Cognition trajectory
VEGFD	Mic.1	microglia	0.831576	3.74212	0.824142	0.945	Cognition trajectory
NRP2	Mic.10	microglia	1.35365	0.51572	0.00867042	0.19	Cognition trajectory
VEGFA	Mic.10	microglia	1.39764	0.757996	0.0652041	0.368	Cognition trajectory
NRP1	Mic.10	microglia	0.0594962	0.486417	0.902649	0.978	Cognition trajectory
VEGFB	Mic.10	microglia	0.740816	0.575566	0.198057	0.582	Cognition trajectory
FLT1	Mic.10	microglia	-2.66419	0.824703	0.00123578	0.075	Cognition trajectory
VEGFD	Mic.10	microglia	0.720107	2.25603	0.749581	0.911	Cognition trajectory
NRP2	Mic.11	microglia	0.191218	1.80536	0.915648	0.979	Cognition trajectory
VEGFA	Mic.11	microglia	6.89093	3.72722	0.0644848	0.368	Cognition trajectory
NRP1	Mic.11	microglia	2.61707	3.06074	0.392527	0.718	Cognition trajectory
VEGFB	Mic.11	microglia	-4.29784	2.59991	0.0983162	0.419	Cognition trajectory
FLT1	Mic.11	microglia	-1.07068	3.36493	0.750344	0.911	Cognition trajectory
VEGFD	Mic.11	microglia	11.2849	19.1984	0.556665	0.837	Cognition trajectory
NRP2	Mic.12	microglia	0.791128	0.325761	0.0151593	0.231	Cognition trajectory
VEGFA	Mic.12	microglia	-0.0663472	0.711323	0.925687	0.979	Cognition trajectory
NRP1	Mic.12	microglia	0.0343725	0.354122	0.922676	0.979	Cognition trajectory
VEGFB	Mic.12	microglia	-0.0134214	0.49512	0.978374	0.992	Cognition trajectory
FLT1	Mic.12	microglia	-0.280368	0.758412	0.711623	0.895	Cognition trajectory
VEGFD	Mic.12	microglia	2.01725	1.66082	0.224515	0.602	Cognition trajectory
NRP2	Mic.13	microglia	0.794399	0.388966	0.0411182	0.338	Cognition trajectory
VEGFA	Mic.13	microglia	1.44934	0.730051	0.0471165	0.346	Cognition trajectory
NRP1	Mic.13	microglia	-0.515489	0.441316	0.242778	0.616	Cognition trajectory
VEGFB	Mic.13	microglia	-0.215805	0.522089	0.679351	0.894	Cognition trajectory
FLT1	Mic.13	microglia	0.355766	0.511186	0.486453	0.777	Cognition trajectory
VEGFD	Mic.13	microglia	3.32709	1.96379	0.0902235	0.396	Cognition trajectory
NRP2	Mic.14	microglia	1.47247	1.26892	0.245881	0.617	Cognition trajectory
VEGFA	Mic.14	microglia	1.44888	2.57809	0.574116	0.847	Cognition trajectory
NRP1	Mic.14	microglia	-0.568598	1.00386	0.571116	0.846	Cognition trajectory
VEGFB	Mic.14	microglia	1.04798	1.41966	0.4604	0.756	Cognition trajectory
FLT1	Mic.14	microglia	0.478103	1.8798	0.799236	0.93	Cognition trajectory
VEGFD	Mic.14	microglia	0.167625	5.2895	0.974719	0.992	Cognition trajectory
NRP2	Mic.15	microglia	0.872216	0.950488	0.358802	0.696	Cognition trajectory
VEGFA	Mic.15	microglia	1.10058	1.61397	0.495294	0.783	Cognition trajectory
NRP1	Mic.15	microglia	-0.580618	1.23547	0.638385	0.876	Cognition trajectory
VEGFB	Mic.15	microglia	0.891492	0.94852	0.347281	0.682	Cognition trajectory
FLT1	Mic.15	microglia	-3.45005	1.42975	0.0158197	0.231	Cognition trajectory
VEGFD	Mic.15	microglia	-3.25406	3.45032	0.34562	0.682	Cognition trajectory
NRP2	Mic.16	microglia	2.25886	0.846925	0.00765014	0.176	Cognition trajectory
VEGFA	Mic.16	microglia	1.09206	1.40517	0.437059	0.741	Cognition trajectory
NRP1	Mic.16	microglia	-0.918233	0.756132	0.224602	0.602	Cognition trajectory
VEGFB	Mic.16	microglia	-0.632301	0.997658	0.526221	0.809	Cognition trajectory
FLT1	Mic.16	microglia	-3.63156	1.51356	0.0164245	0.231	Cognition trajectory
VEGFD	Mic.16	microglia	-2.88789	2.97195	0.331193	0.672	Cognition trajectory
NRP2	Mic.2	microglia	0.507509	0.249338	0.0418084	0.339	Cognition trajectory
VEGFA	Mic.2	microglia	-0.99422	0.506595	0.0496981	0.346	Cognition trajectory
NRP1	Mic.2	microglia	0.0450899	0.288236	0.875691	0.968	Cognition trajectory
VEGFB	Mic.2	microglia	0.470969	0.366601	0.1989	0.582	Cognition trajectory
FLT1	Mic.2	microglia	-0.681139	0.53942	0.206688	0.586	Cognition trajectory
VEGFD	Mic.2	microglia	2.05927	1.22866	0.0937333	0.406	Cognition trajectory
NRP2	Mic.3	microglia	0.801558	0.358626	0.025412	0.28	Cognition trajectory
VEGFA	Mic.3	microglia	-0.155549	0.587605	0.791228	0.93	Cognition trajectory
NRP1	Mic.3	microglia	0.562129	0.351551	0.109821	0.453	Cognition trajectory
VEGFB	Mic.3	microglia	-0.511395	0.423985	0.227755	0.604	Cognition trajectory
FLT1	Mic.3	microglia	-1.86506	0.671211	0.00545843	0.145	Cognition trajectory
VEGFD	Mic.3	microglia	-2.00317	1.10101	0.0688519	0.368	Cognition trajectory
NRP2	Mic.4	microglia	0.141187	0.358823	0.69397	0.895	Cognition trajectory
VEGFA	Mic.4	microglia	0.178522	0.708297	0.801007	0.931	Cognition trajectory
NRP1	Mic.4	microglia	-0.5092	0.401386	0.204582	0.586	Cognition trajectory
VEGFB	Mic.4	microglia	-0.394988	0.494646	0.424565	0.733	Cognition trajectory
FLT1	Mic.4	microglia	-1.56002	0.612613	0.0108809	0.209	Cognition trajectory
VEGFD	Mic.4	microglia	0.446244	1.71665	0.794902	0.93	Cognition trajectory
NRP2	Mic.5	microglia	0.578859	0.40743	0.155387	0.528	Cognition trajectory
VEGFA	Mic.5	microglia	-0.2275	0.657412	0.729302	0.9	Cognition trajectory
NRP1	Mic.5	microglia	-0.665696	0.376399	0.0769619	0.379	Cognition trajectory
VEGFB	Mic.5	microglia	0.403611	0.479226	0.399668	0.72	Cognition trajectory
FLT1	Mic.5	microglia	-2.24362	0.762811	0.00326889	0.114	Cognition trajectory
VEGFD	Mic.5	microglia	-2.08687	1.58705	0.188533	0.581	Cognition trajectory
NRP2	Mic.6	microglia	0.418925	0.450905	0.35285	0.688	Cognition trajectory
VEGFA	Mic.6	microglia	-0.359487	0.6844	0.599403	0.859	Cognition trajectory
NRP1	Mic.6	microglia	-0.408066	0.505016	0.419076	0.732	Cognition trajectory
VEGFB	Mic.6	microglia	-0.356965	0.503103	0.477997	0.772	Cognition trajectory
FLT1	Mic.6	microglia	-2.99072	0.88238	0.000700506	0.066	Cognition trajectory
VEGFD	Mic.6	microglia	2.79121	1.80934	0.122912	0.47	Cognition trajectory
NRP2	Mic.7	microglia	0.29806	0.32725	0.3624	0.7	Cognition trajectory
VEGFA	Mic.7	microglia	0.324581	0.476011	0.495317	0.783	Cognition trajectory
NRP1	Mic.7	microglia	-0.703693	0.335498	0.0359531	0.325	Cognition trajectory
VEGFB	Mic.7	microglia	0.233745	0.36589	0.522928	0.807	Cognition trajectory
FLT1	Mic.7	microglia	-2.31586	0.554181	2.92948e-05	0.008	Cognition trajectory
VEGFD	Mic.7	microglia	-1.05954	1.04269	0.309554	0.663	Cognition trajectory
NRP2	Mic.8	microglia	0.373594	0.403305	0.354273	0.69	Cognition trajectory
VEGFA	Mic.8	microglia	0.0667563	0.656773	0.91904	0.979	Cognition trajectory
NRP1	Mic.8	microglia	-0.177863	0.380018	0.639757	0.876	Cognition trajectory
VEGFB	Mic.8	microglia	0.615018	0.53476	0.25011	0.617	Cognition trajectory
FLT1	Mic.8	microglia	-1.83991	0.765503	0.0162378	0.231	Cognition trajectory
VEGFD	Mic.8	microglia	-3.32425	1.40216	0.0177493	0.236	Cognition trajectory
NRP2	Mic.9	microglia	-0.143981	0.455537	0.751949	0.911	Cognition trajectory
VEGFA	Mic.9	microglia	0.782405	0.915832	0.392933	0.718	Cognition trajectory
NRP1	Mic.9	microglia	-0.0454049	0.410904	0.912013	0.979	Cognition trajectory
VEGFB	Mic.9	microglia	-0.136946	0.519911	0.792241	0.93	Cognition trajectory
FLT1	Mic.9	microglia	0.249956	0.93521	0.78926	0.93	Cognition trajectory
VEGFD	Mic.9	microglia	3.61171	2.39325	0.131267	0.487	Cognition trajectory
NRP2	Monocytes	microglia	-2.63282	1.88183	0.16179	0.536	Cognition trajectory
VEGFA	Monocytes	microglia	-0.418658	1.64621	0.799252	0.93	Cognition trajectory
NRP1	Monocytes	microglia	-0.136831	1.96173	0.944393	0.979	Cognition trajectory
VEGFB	Monocytes	microglia	0.103653	1.52034	0.945644	0.979	Cognition trajectory
FLT1	Monocytes	microglia	-0.178789	2.11516	0.932637	0.979	Cognition trajectory

## Sheet: Supplemental Table 5
Supplemental Table 5. Number of models corrected for calculating transcriptome-wide rank for 10 VEGF genes
	Astrocytes	Endothelial cells (vascular niche)	CUX2- Excitatory neurons	CUX2+ Excitatory neurons	Inhibitory neurons	Microglia	Oligodendrocytes	OPCs
β-amyloid	15554	15622	16646	16539	16150	14897	14541	15557
Tau density	15554	15622	16646	16539	16150	14897	14541	15557
Last cognition before death	15551	15624	16651	16550	16158	14893	14528	15570
Cognition trajectory	15556	15603	16648	16538	16152	14897	14536	15558
Diagnosis	15577	15659	16654	16555	16164	14951	14580	15591
